# Supplementary material for: National, regional, and global statistics on alcohol consumption and associated burden of disease 2000–20: a modelling study and comparative risk assessment
Source: Lancet Public Health. 2025 Aug 27;10(9):e751–61. doi: 10.1016/S2468-2667(25)00174-4 (PMC12394792; doi:10.1016/S2468-2667(25)00174-4)
Supplement: Supplementary appendix 2 [file mmc2.xlsx]

## Sheet: Table of Contents
	Sheet number	Description
	S1	Per capita consumption statsitics by country and year
	S2	Per capita consumption statsitics by region and year
	S3	Alcohol consumption statisitics by country, sex and year
	S4	Alcohol consumption statisitics by region, sex and year
	S5	Alcohol-attribtuable harm estimates by country, sex and year
	S6	Alcohol-attribtuable harm estimates by region, sex and year

## Sheet: Sheet S1
Sheet S1. Per capita consumption statsitics by country and year
ISO 3 Country code	Year	APC Total (litres per adult)			APC Recorded (litres per adult)			APC Unrecorded (litres per adult)			APC Traveller (litres per adult)
		Point estimate	Lower 95% UI	Upper 95% UI	Point estimate	Lower 95% UI	Upper 95% UI	Point estimate	Lower 95% UI	Upper 95% UI	Point estimate	Lower 95% UI	Upper 95% UI
AFG	2000	0.00277398	0	0.038439	0.00221777	0	0.0306851	0.00055622	0	0.023896	0	0	0
AFG	2001	0.00277398	0	0.038439	0.00221777	0	0.0306851	0.00055622	0	0.023896	0	0	0
AFG	2002	0.00721614	0	0.0762769	0.00577046	0	0.0637098	0.00144568	0	0.04533	0	0	0
AFG	2003	0.0164105	0	0.139067	0.0131276	0	0.11411	0.00328295	0	0.0803048	0	0	0
AFG	2004	0.0205	0	0.163142	0.0164028	0	0.130979	0.00409722	0	0.0911696	0	0	0
AFG	2005	0.0268391	0	0.194374	0.0214842	0	0.151629	0.0053549	0	0.108584	0	0	0
AFG	2006	0.0249545	0	0.185911	0.0199825	0	0.142912	0.00497197	0	0.103575	0	0	0
AFG	2007	0.0295413	0	0.203788	0.0236669	0	0.157683	0.00587439	0	0.112002	0	0	0
AFG	2008	0.0247851	0	0.183041	0.0198636	0	0.141572	0.00492157	0	0.0991119	0	0	0
AFG	2009	0.0225691	0	0.172645	0.0180943	0	0.134076	0.00447477	0	0.0927648	0	0	0
AFG	2010	0.0124055	0	0.121268	0.00994872	0	0.0942737	0.00245677	0	0.0675349	0	0	0
AFG	2011	0.00756396	0	0.0896136	0.00606803	0	0.069189	0.00149594	0	0.05201	0	0	0
AFG	2012	0.00366416	0	0.0643574	0.00294062	0	0.0479752	0.000723541	0	0.0393828	0	0	0
AFG	2013	0.00362363	0	0.0650888	0.00290939	0	0.0477812	0.000714235	0	0.0385758	0	0	0
AFG	2014	0.00371529	0	0.0674808	0.00298399	0	0.0505778	0.000731304	0	0.0393241	0	0	0
AFG	2015	0.00874454	0	0.0953976	0.00702677	0	0.073689	0.00171777	0	0.0537723	0	0	0
AFG	2016	0.0131363	0	0.124248	0.0105584	0	0.0947448	0.00257798	0	0.069555	0	0	0
AFG	2017	0.0169617	0	0.145058	0.0136354	0	0.110149	0.00332626	0	0.0820278	0	0	0
AFG	2018	0.0161831	0	0.145106	0.0130141	0	0.110598	0.00316908	0	0.0808026	0	0	0
AFG	2019	0.0161831	0	0.145106	0.0130141	0	0.110598	0.00316908	0	0.0808026	0	0	0
AFG	2020	0.0112235	0	0.113818	0.00902859	0	0.086871	0.00219489	0	0.0715154	0	0	0
AGO	2000	5.18632	3.06427	7.50721	4.23928	2.4332	6.08641	0.947314	0	2.24188	-0.000276657	-0.0240823	0.0226936
AGO	2001	5.18632	3.06427	7.50721	4.23928	2.4332	6.08641	0.947314	0	2.24188	-0.000276657	-0.0240823	0.0226936
AGO	2002	5.42732	3.26033	7.68365	4.47149	2.64615	6.3541	0.95612	0	2.25948	-0.000289513	-0.0248967	0.0228156
AGO	2003	5.5782	3.3258	7.84227	4.62253	2.65909	6.48231	0.955966	0	2.24756	-0.000297561	-0.0247159	0.0234867
AGO	2004	6.07767	3.80456	8.3657	5.11681	3.03828	7.02835	0.961184	0	2.24593	-0.000324205	-0.0253592	0.025203
AGO	2005	6.68614	4.26971	9.14106	5.7234	3.48541	7.74406	0.963098	0	2.23953	-0.000356663	-0.0259198	0.0271828
AGO	2006	7.27443	4.79396	9.80691	6.31384	4.04416	8.46676	0.960981	0	2.26012	-0.000388044	-0.0270431	0.0275535
AGO	2007	7.6059	5.10515	10.1627	6.65743	4.40423	8.80622	0.948871	0	2.31474	-0.000405726	-0.027672	0.0272736
AGO	2008	7.78434	5.29539	10.3522	6.84543	4.61664	9.04292	0.939323	0	2.31035	-0.000415245	-0.0290269	0.027114
AGO	2009	8.1058	5.67997	10.8149	7.17866	4.96525	9.47459	0.927575	0	2.31688	-0.000432393	-0.0307222	0.0281999
AGO	2010	8.3199	5.79357	11.0837	7.40185	5.08667	9.8264	0.918497	0	2.27344	-0.000443813	-0.0304849	0.0287141
AGO	2011	8.58678	5.92597	11.4101	7.68211	5.23876	10.1345	0.905122	0	2.24492	-0.000458049	-0.0305974	0.0280448
AGO	2012	8.61295	5.90442	11.4301	7.71593	5.24002	10.2035	0.897478	0	2.22242	-0.000459445	-0.0295142	0.0279049
AGO	2013	8.74418	5.9923	11.5332	7.85948	5.39404	10.3442	0.885165	0	2.18752	-0.000466446	-0.0308953	0.028304
AGO	2014	8.3193	5.65988	11.0174	7.42844	5.07642	9.84308	0.891301	0	2.1788	-0.000443781	-0.0294851	0.0289195
AGO	2015	7.75884	5.10794	10.3304	6.86123	4.58159	9.09485	0.898026	0	2.17933	-0.000413884	-0.029037	0.0282449
AGO	2016	7.01215	4.53168	9.49419	6.10271	3.93974	8.15688	0.909822	0	2.19744	-0.000374053	-0.0263952	0.0270917
AGO	2017	6.66688	4.2645	9.07309	5.76079	3.66355	7.78807	0.906445	0	2.18774	-0.000355635	-0.02587	0.0264952
AGO	2018	6.17199	3.88134	8.48893	5.28057	3.26288	7.24633	0.891747	0	2.17081	-0.000329236	-0.0246301	0.0254762
AGO	2019	6.17199	3.88134	8.48893	5.28057	3.26288	7.24633	0.891747	0	2.17081	-0.000329236	-0.0246301	0.0254762
AGO	2020	4.12806	2.29755	6.09045	3.34854	1.88168	4.89863	0.779743	0	2.02182	-0.000220206	-0.0219225	0.0191627
ALB	2000	4.431	2.52791	6.5498	3.61521	1.96681	5.30945	0.833677	0	2.12022	-0.0178835	-0.195212	0.164751
ALB	2001	4.431	2.52791	6.5498	3.61521	1.96681	5.30945	0.833677	0	2.12022	-0.0178835	-0.195212	0.164751
ALB	2002	4.57412	2.66491	6.73136	3.75297	2.09771	5.49793	0.83961	0	2.12524	-0.0184611	-0.198369	0.166638
ALB	2003	4.57887	2.58326	6.7654	3.76468	2.03219	5.50253	0.832671	0	2.0977	-0.0184803	-0.203069	0.164671
ALB	2004	4.98099	2.94877	7.20938	4.14804	2.38487	5.94031	0.853053	0	2.12164	-0.0201032	-0.211569	0.176239
ALB	2005	5.2974	3.19652	7.5931	4.45612	2.59769	6.31283	0.862662	0	2.14966	-0.0213803	-0.221469	0.182162
ALB	2006	5.63572	3.50477	7.97341	4.7891	2.86814	6.6894	0.869367	0	2.18871	-0.0227457	-0.226961	0.189673
ALB	2007	5.80949	3.5976	8.15258	4.96859	3.00741	6.90248	0.864349	0	2.19143	-0.0234471	-0.241624	0.185483
ALB	2008	6.00357	3.75235	8.38218	5.16865	3.19313	7.16111	0.859152	0	2.18942	-0.0242304	-0.248514	0.190582
ALB	2009	5.94214	3.67787	8.28733	5.11997	3.22598	7.15363	0.846154	0	2.11101	-0.0239824	-0.249477	0.187578
ALB	2010	5.90031	3.66055	8.27597	5.08906	3.15927	7.0756	0.835064	0	2.09624	-0.0238136	-0.245173	0.188089
ALB	2011	5.57771	3.48013	7.90407	4.78489	2.9213	6.68588	0.815333	0	2.08196	-0.0225116	-0.231442	0.183561
ALB	2012	5.36673	3.32675	7.70121	4.58859	2.75926	6.42693	0.799801	0	2.05747	-0.0216601	-0.230078	0.176497
ALB	2013	5.03877	3.04291	7.31173	4.28003	2.53868	6.13395	0.779077	0	2.0195	-0.0203364	-0.219974	0.173706
ALB	2014	5.00479	2.9263	7.22999	4.25419	2.43964	6.1115	0.770797	0	1.96541	-0.0201993	-0.220882	0.173293
ALB	2015	5.03752	2.93778	7.23832	4.2929	2.45855	6.15977	0.764955	0	2.02201	-0.0203314	-0.21076	0.177728
ALB	2016	5.12621	2.99813	7.2971	4.38453	2.51194	6.1702	0.762376	0	1.98905	-0.0206894	-0.212629	0.179647
ALB	2017	5.13143	3.0363	7.27612	4.39747	2.56479	6.1388	0.754678	0	1.94693	-0.0207104	-0.215079	0.181903
ALB	2018	5.10935	3.05136	7.25647	4.38439	2.54145	6.13692	0.745578	0	1.88105	-0.0206213	-0.221597	0.184092
ALB	2019	5.10935	3.05136	7.25647	4.38439	2.54145	6.13692	0.745578	0	1.88105	-0.0206213	-0.221597	0.184092
ALB	2020	4.4681	2.654	6.62785	3.78282	2.18929	5.43936	0.703315	0	1.8944	-0.0180332	-0.206295	0.168673
AND	2000	12.5488	9.23047	15.9672	12.6784	9.5561	15.8943	0.366345	0	1.20446	-0.495907	-1.48478	0.467324
AND	2001	12.5488	9.23047	15.9672	12.6784	9.5561	15.8943	0.366345	0	1.20446	-0.495907	-1.48478	0.467324
AND	2002	12.3858	9.14126	15.7449	12.5028	9.46344	15.7067	0.372477	0	1.22949	-0.489466	-1.41976	0.466352
AND	2003	12.1201	8.93898	15.3219	12.217	9.23079	15.2058	0.382077	0	1.22176	-0.478967	-1.40145	0.475499
AND	2004	12.1925	8.98379	15.4319	12.2938	9.23541	15.279	0.380518	0	1.19885	-0.481825	-1.41928	0.467589
AND	2005	12.2567	8.99147	15.4753	12.3618	9.33598	15.2698	0.37925	0	1.18305	-0.484362	-1.43912	0.491363
AND	2006	12.186	8.96533	15.4562	12.285	9.27191	15.2336	0.382537	0	1.20625	-0.481568	-1.43254	0.505827
AND	2007	11.8714	8.68671	15.1616	11.9467	8.98023	14.8786	0.393887	0	1.27334	-0.469138	-1.41363	0.497463
AND	2008	11.5209	8.38512	14.9287	11.57	8.59782	14.5699	0.4062	0	1.29092	-0.455287	-1.40333	0.498845
AND	2009	11.065	7.94833	14.3823	11.0807	8.15037	14.0432	0.421583	0	1.30618	-0.437271	-1.37324	0.492179
AND	2010	10.777	7.70001	13.9508	10.7717	7.96647	13.6602	0.431184	0	1.30714	-0.425887	-1.32324	0.49323
AND	2011	10.4665	7.3614	13.5249	10.4386	7.56359	13.2333	0.441475	0	1.33851	-0.413617	-1.30129	0.483921
AND	2012	10.3182	7.19645	13.3919	10.2796	7.39327	13.0316	0.446345	0	1.37849	-0.407759	-1.25857	0.452367
AND	2013	10.1365	7.07142	13.2195	10.0849	7.19786	12.7799	0.452212	0	1.38379	-0.400577	-1.27611	0.444956
AND	2014	10.381	7.34718	13.4423	10.3467	7.51282	13.141	0.444499	0	1.34899	-0.410239	-1.29358	0.454442
AND	2015	10.7606	7.70385	13.8544	10.7533	7.95086	13.596	0.432469	0	1.31349	-0.425238	-1.34228	0.451895
AND	2016	11.195	8.06089	14.321	11.2186	8.31111	14.1618	0.418762	0	1.28387	-0.442405	-1.35744	0.455937
AND	2017	11.1035	7.93612	14.188	11.1203	8.20991	13.9323	0.421968	0	1.31011	-0.43879	-1.34794	0.443032
AND	2018	11.0515	7.92185	14.114	11.0644	8.10934	13.8587	0.423874	0	1.28164	-0.436738	-1.33703	0.477433
AND	2019	11.0515	7.92185	14.114	11.0644	8.10934	13.8587	0.423874	0	1.28164	-0.436738	-1.33703	0.477433
AND	2020	9.68088	6.62318	12.9322	9.59603	7.00514	12.5407	0.467424	0	1.36732	-0.382572	-1.23302	0.48661
ARE	2000	1.75983	0.518925	3.08353	1.60253	0.489767	2.68184	0.23635	0	0.952939	-0.0790476	-0.472306	0.311002
ARE	2001	1.75983	0.518925	3.08353	1.60253	0.489767	2.68184	0.23635	0	0.952939	-0.0790476	-0.472306	0.311002
ARE	2002	1.76414	0.527549	3.07997	1.60767	0.480641	2.70829	0.23571	0	0.917097	-0.0792412	-0.469182	0.31258
ARE	2003	1.76185	0.55219	3.06443	1.60966	0.501818	2.72666	0.231331	0	0.899067	-0.0791384	-0.463231	0.307909
ARE	2004	1.77559	0.582256	3.04679	1.62461	0.521616	2.71859	0.230734	0	0.887185	-0.0797554	-0.445637	0.314781
ARE	2005	1.76984	0.570146	3.10176	1.61692	0.522788	2.71243	0.232419	0	0.901756	-0.0794972	-0.447475	0.318186
ARE	2006	1.78379	0.571294	3.09904	1.6192	0.492066	2.70884	0.244713	0	0.918506	-0.0801237	-0.452463	0.317757
ARE	2007	1.85789	0.62345	3.24677	1.67402	0.530507	2.80591	0.267324	0	0.963254	-0.0834522	-0.484986	0.317042
ARE	2008	1.91471	0.680625	3.32013	1.7031	0.572863	2.85206	0.297616	0	1.02881	-0.0860046	-0.490301	0.32047
ARE	2009	1.96449	0.713239	3.44915	1.72902	0.632895	2.87619	0.323709	0	1.09249	-0.0882402	-0.498745	0.338736
ARE	2010	1.95895	0.687577	3.40918	1.71237	0.605153	2.85483	0.334575	0	1.14092	-0.0879915	-0.486175	0.326336
ARE	2011	1.9861	0.700398	3.44067	1.73875	0.570549	2.87191	0.336556	0	1.13637	-0.089211	-0.49836	0.319654
ARE	2012	2.04427	0.752114	3.54395	1.79849	0.622896	3.00314	0.337607	0	1.15993	-0.091824	-0.511418	0.315229
ARE	2013	2.1256	0.810331	3.68173	1.88068	0.707514	3.11622	0.340399	0	1.13807	-0.0954772	-0.533227	0.326125
ARE	2014	2.25226	0.891757	3.83244	1.99379	0.824442	3.27918	0.359639	0	1.20297	-0.101166	-0.555144	0.327136
ARE	2015	2.36656	0.948199	3.94011	2.09312	0.870365	3.3734	0.379743	0	1.24125	-0.1063	-0.57751	0.332402
ARE	2016	2.43077	0.992362	4.01155	2.14627	0.904675	3.44466	0.393683	0	1.28142	-0.109185	-0.582659	0.346614
ARE	2017	2.42674	0.975899	4.03915	2.14741	0.907133	3.45332	0.388332	0	1.27501	-0.109004	-0.570901	0.352798
ARE	2018	2.36873	0.935806	3.97835	2.1022	0.882134	3.38424	0.372935	0	1.23285	-0.106398	-0.555436	0.34055
ARE	2019	2.36873	0.935806	3.97835	2.1022	0.882134	3.38424	0.372935	0	1.23285	-0.106398	-0.555436	0.34055
ARE	2020	2.08164	0.770182	3.59463	1.82893	0.683915	3.04591	0.34621	0	1.09772	-0.0935024	-0.493062	0.299648
ARG	2000	6.72978	4.46625	9.13445	6.27358	4.05593	8.51408	0.416679	0	1.29535	0.039518	-0.228455	0.315932
ARG	2001	6.72978	4.46625	9.13445	6.27358	4.05593	8.51408	0.416679	0	1.29535	0.039518	-0.228455	0.315932
ARG	2002	6.16954	4.0773	8.44579	5.71675	3.6148	7.8089	0.416566	0	1.34365	0.0362282	-0.215181	0.297375
ARG	2003	5.84085	3.79327	8.04121	5.39231	3.36411	7.4172	0.414245	0	1.33361	0.0342981	-0.214236	0.281968
ARG	2004	5.94799	3.85954	8.15071	5.50353	3.46392	7.49679	0.409534	0	1.33254	0.0349273	-0.217902	0.284436
ARG	2005	6.16791	4.05631	8.40474	5.72658	3.68388	7.78956	0.405106	0	1.30768	0.0362186	-0.222101	0.295662
ARG	2006	6.6184	4.37689	8.87808	6.18105	4.05724	8.31506	0.398488	0	1.27811	0.038864	-0.227028	0.319971
ARG	2007	7.00279	4.65596	9.33374	6.56959	4.3423	8.82396	0.392083	0	1.24747	0.0411211	-0.234314	0.330462
ARG	2008	7.26981	4.91344	9.67734	6.83773	4.57482	9.13933	0.389392	0	1.2108	0.0426891	-0.235897	0.335427
ARG	2009	7.44021	5.11035	9.9524	7.01096	4.70477	9.35444	0.385559	0	1.22648	0.0436897	-0.235987	0.336898
ARG	2010	7.69025	5.3318	10.1832	7.26486	4.8812	9.54459	0.380232	0	1.23954	0.045158	-0.241027	0.346761
ARG	2011	8.11272	5.60231	10.6416	7.69384	5.20778	10.0055	0.371249	0	1.22145	0.0476388	-0.254076	0.347177
ARG	2012	8.40056	5.86072	10.9598	7.98671	5.47725	10.381	0.364525	0	1.20229	0.049329	-0.255441	0.356293
ARG	2013	8.47672	5.99431	11.1403	8.06411	5.62712	10.5575	0.362837	0	1.17786	0.0497762	-0.260353	0.35911
ARG	2014	8.6266	6.13673	11.2316	8.21618	5.73004	10.7561	0.359761	0	1.17562	0.0506563	-0.258827	0.373201
ARG	2015	8.5713	6.04826	11.1869	8.16083	5.66004	10.6928	0.360137	0	1.17632	0.0503316	-0.258746	0.371991
ARG	2016	8.604	6.03055	11.2257	8.19897	5.62321	10.7436	0.354512	0	1.17185	0.0505236	-0.25557	0.365524
ARG	2017	8.34435	5.78982	10.9924	7.94145	5.4319	10.3933	0.353896	0	1.1648	0.0489989	-0.252074	0.358692
ARG	2018	8.03999	5.52379	10.6207	7.63898	5.18505	9.98414	0.353798	0	1.14128	0.0472117	-0.247854	0.34626
ARG	2019	8.03999	5.52379	10.6207	7.63898	5.18505	9.98414	0.353798	0	1.14128	0.0472117	-0.247854	0.34626
ARG	2020	8.05195	5.54206	10.618	7.64145	5.10265	9.94273	0.363224	0	1.24602	0.0472819	-0.26795	0.345287
ARM	2000	3.71295	1.94511	5.66468	2.86719	1.46068	4.34423	0.806839	0	2.00521	0.0389232	-0.238685	0.309057
ARM	2001	3.71295	1.94511	5.66468	2.86719	1.46068	4.34423	0.806839	0	2.00521	0.0389232	-0.238685	0.309057
ARM	2002	3.73147	1.93502	5.67167	2.88607	1.44	4.33121	0.806291	0	2.02814	0.0391174	-0.228309	0.314002
ARM	2003	4.02725	2.13604	6.01497	3.1504	1.58675	4.65325	0.834628	0	2.09676	0.0422181	-0.239481	0.327432
ARM	2004	4.48778	2.51433	6.51452	3.56559	1.85522	5.1122	0.87515	0	2.18149	0.0470459	-0.238626	0.349737
ARM	2005	4.84032	2.80331	6.97967	3.88579	2.114	5.52779	0.903785	0	2.24398	0.0507415	-0.245743	0.359683
ARM	2006	4.95068	2.91578	7.17597	3.99416	2.23163	5.69719	0.904625	0	2.22353	0.0518985	-0.247477	0.369972
ARM	2007	4.88492	2.83078	7.10102	3.94176	2.22854	5.63669	0.891945	0	2.15969	0.0512091	-0.245259	0.370767
ARM	2008	4.90086	2.79318	7.14505	3.95836	2.24816	5.65457	0.891124	0	2.16103	0.0513762	-0.24749	0.377267
ARM	2009	4.99423	2.87105	7.26217	4.04393	2.3002	5.77209	0.897943	0	2.22317	0.052355	-0.258241	0.371705
ARM	2010	5.05579	2.9337	7.37197	4.09928	2.33695	5.85988	0.903502	0	2.26614	0.0530003	-0.276665	0.363271
ARM	2011	5.0281	2.97586	7.20207	4.07966	2.31866	5.74664	0.89573	0	2.23519	0.0527101	-0.28291	0.361206
ARM	2012	4.91322	2.88671	7.02266	3.98017	2.23218	5.61603	0.881544	0	2.16249	0.0515058	-0.270745	0.365769
ARM	2013	4.95596	2.88625	7.03353	4.02532	2.27592	5.72125	0.878684	0	2.12364	0.0519538	-0.263571	0.37483
ARM	2014	4.99129	2.95376	7.15067	4.05928	2.37159	5.8129	0.879683	0	2.1414	0.0523242	-0.271012	0.37945
ARM	2015	4.97721	2.98177	7.07275	4.04872	2.39864	5.7681	0.876311	0	2.13463	0.0521766	-0.273381	0.374719
ARM	2016	4.87743	2.94762	6.99671	3.96244	2.3378	5.63923	0.863851	0	2.15185	0.0511306	-0.273045	0.3683
ARM	2017	4.85163	2.84145	7.01308	3.94736	2.25519	5.68582	0.853406	0	2.13995	0.0508601	-0.262621	0.352573
ARM	2018	4.98389	2.8952	7.23806	4.07984	2.35221	5.87374	0.851804	0	2.15562	0.0522466	-0.26498	0.360745
ARM	2019	4.98389	2.8952	7.23806	4.07984	2.35221	5.87374	0.851804	0	2.15562	0.0522466	-0.26498	0.360745
ARM	2020	4.27637	2.49936	6.35975	3.43636	1.96639	4.98015	0.795187	0	2.08181	0.0448297	-0.255841	0.336679
ATG	2000	5.29374	2.17874	8.24643	6.72166	4.51122	8.84173	0.519919	0	1.50867	-1.94784	-3.92009	-0.0764578
ATG	2001	5.29374	2.17874	8.24643	6.72166	4.51122	8.84173	0.519919	0	1.50867	-1.94784	-3.92009	-0.0764578
ATG	2002	5.20727	2.07198	8.11946	6.60243	4.34257	8.74605	0.520868	0	1.47569	-1.91602	-3.89935	-0.0257874
ATG	2003	5.10089	2.08233	8.11381	6.45904	4.22787	8.64101	0.518731	0	1.50147	-1.87688	-3.77166	0.0489445
ATG	2004	5.43144	2.39995	8.69152	6.92239	4.63646	9.28083	0.50756	0	1.45853	-1.99851	-3.91447	-0.00497067
ATG	2005	5.95229	2.86926	9.39119	7.65363	5.22544	10.1186	0.488809	0	1.43349	-2.19015	-4.15001	-0.117559
ATG	2006	6.42899	3.22466	9.93006	8.32502	5.80024	10.8688	0.469532	0	1.40467	-2.36556	-4.44448	-0.257265
ATG	2007	6.4973	3.35316	9.99116	8.42806	5.94939	10.9632	0.459937	0	1.36814	-2.39069	-4.50261	-0.260491
ATG	2008	6.25267	3.10471	9.66961	8.08439	5.69314	10.5546	0.468967	0	1.41773	-2.30068	-4.43896	-0.219105
ATG	2009	5.97488	2.81844	9.31444	7.68787	5.33615	10.1184	0.485473	0	1.46428	-2.19847	-4.22313	-0.137996
ATG	2010	5.73723	2.51203	9.0225	7.34683	5.0101	9.65617	0.50142	0	1.53259	-2.11102	-4.11564	-0.0882309
ATG	2011	5.90993	2.64877	9.25052	7.5814	5.26037	9.95566	0.503097	0	1.53135	-2.17457	-4.16648	-0.0876201
ATG	2012	6.44086	3.11379	10.0157	8.31924	5.90682	10.865	0.491554	0	1.46569	-2.36993	-4.49257	-0.214199
ATG	2013	7.00093	3.46413	10.7106	9.09913	6.50904	11.8319	0.477803	0	1.42811	-2.576	-4.80062	-0.307062
ATG	2014	7.23917	3.54932	10.9869	9.43135	6.68983	12.1899	0.471485	0	1.41366	-2.66366	-4.95643	-0.441835
ATG	2015	7.38706	3.62791	11.0597	9.64096	6.86509	12.3426	0.464191	0	1.41544	-2.71808	-5.04149	-0.422906
ATG	2016	7.73003	4.02751	11.4775	10.1252	7.33383	12.7994	0.449132	0	1.3861	-2.84428	-5.22895	-0.499908
ATG	2017	8.25841	4.51758	12.1248	10.8734	8.02717	13.6828	0.42368	0	1.33251	-3.0387	-5.43854	-0.6151
ATG	2018	8.51359	4.67719	12.5842	11.2372	8.3457	14.0902	0.408941	0	1.29329	-3.13259	-5.53137	-0.648201
ATG	2019	8.51359	4.67719	12.5842	11.2372	8.3457	14.0902	0.408941	0	1.29329	-3.13259	-5.53137	-0.648201
ATG	2020	6.66283	3.23313	10.3669	8.61719	6.01747	10.9676	0.497236	0	1.44859	-2.4516	-4.63312	-0.166372
AUS	2000	10.554	7.67336	13.5332	9.84667	7.12506	12.5961	0.561075	0	1.59858	0.146225	-0.345284	0.682823
AUS	2001	10.554	7.67336	13.5332	9.84667	7.12506	12.5961	0.561075	0	1.59858	0.146225	-0.345284	0.682823
AUS	2002	10.4819	7.68124	13.3809	9.78	7.11595	12.5208	0.556629	0	1.58828	0.145226	-0.362017	0.680647
AUS	2003	10.575	7.74388	13.5269	9.88333	7.18244	12.6704	0.545142	0	1.56567	0.146516	-0.385026	0.672797
AUS	2004	10.7175	7.76067	13.7087	10.0367	7.22441	12.7953	0.532321	0	1.5835	0.148491	-0.383484	0.672988
AUS	2005	10.8197	7.86602	13.8735	10.15	7.32738	12.9512	0.519797	0	1.55401	0.149907	-0.378802	0.66842
AUS	2006	11.0452	8.10004	14.045	10.39	7.60686	13.1494	0.502209	0	1.50893	0.153032	-0.381706	0.683987
AUS	2007	11.1867	8.32612	14.1161	10.5433	7.76478	13.209	0.48835	0	1.44541	0.154991	-0.375535	0.692594
AUS	2008	11.2775	8.4367	14.2304	10.6467	7.88698	13.3515	0.474625	0	1.40374	0.15625	-0.380814	0.691148
AUS	2009	11.2595	8.4277	14.2847	10.6333	7.78725	13.401	0.470185	0	1.39652	0.156	-0.384148	0.679368
AUS	2010	11.1012	8.31005	14.1953	10.48	7.69617	13.2593	0.467392	0	1.40717	0.153807	-0.390242	0.67414
AUS	2011	10.9034	8.05246	13.9427	10.2833	7.43738	13.0366	0.469028	0	1.41605	0.151067	-0.385353	0.678564
AUS	2012	10.7219	7.8823	13.697	10.11	7.29909	12.8322	0.463366	0	1.42966	0.148552	-0.363967	0.696493
AUS	2013	10.5825	7.67993	13.522	9.97667	7.16082	12.7376	0.4592	0	1.41764	0.14662	-0.362797	0.687434
AUS	2014	10.4617	7.65685	13.3905	9.86	7.10261	12.605	0.456744	0	1.42586	0.144947	-0.359044	0.689442
AUS	2015	10.3903	7.60584	13.3277	9.79	7.08925	12.5148	0.456347	0	1.37447	0.143958	-0.367428	0.675084
AUS	2016	10.2528	7.49329	13.1308	9.65333	7.02531	12.3046	0.457426	0	1.35038	0.142053	-0.365717	0.676163
AUS	2017	10.1903	7.32907	13.0645	9.59667	6.94796	12.1832	0.452459	0	1.32125	0.141187	-0.374142	0.674314
AUS	2018	10.0908	7.18177	12.9445	9.50333	6.80859	12.0898	0.447659	0	1.32742	0.139808	-0.371127	0.67442
AUS	2019	10.0908	7.18177	12.9445	9.50333	6.80859	12.0898	0.447659	0	1.32742	0.139808	-0.371127	0.67442
AUS	2020	10.2908	7.34837	13.122	9.72158	6.90736	12.3535	0.426657	0	1.33326	0.142579	-0.365506	0.685182
AUT	2000	12.8907	9.73991	16.22	12.5333	9.49958	15.6428	0.530243	0	1.51054	-0.172877	-0.74443	0.384908
AUT	2001	12.8907	9.73991	16.22	12.5333	9.49958	15.6428	0.530243	0	1.51054	-0.172877	-0.74443	0.384908
AUT	2002	12.6348	9.53845	16.0022	12.2667	9.33403	15.388	0.537587	0	1.53212	-0.169445	-0.719366	0.378674
AUT	2003	12.5336	9.36906	15.884	12.1667	9.20892	15.22	0.535017	0	1.53247	-0.168088	-0.727211	0.38675
AUT	2004	12.5902	9.47966	16.0119	12.2333	9.28088	15.3699	0.52568	0	1.50374	-0.168846	-0.734519	0.379513
AUT	2005	12.6126	9.41538	16.0124	12.2667	9.23088	15.3669	0.51508	0	1.46735	-0.169147	-0.746955	0.381454
AUT	2006	12.7294	9.5804	16.0523	12.4	9.37385	15.5078	0.500142	0	1.46524	-0.170714	-0.745016	0.377592
AUT	2007	12.6559	9.42706	15.8515	12.3333	9.25423	15.3703	0.492305	0	1.46324	-0.169728	-0.739276	0.398618
AUT	2008	12.3984	9.23995	15.552	12.0667	9.00809	15.0924	0.498017	0	1.48927	-0.166275	-0.723202	0.397865
AUT	2009	12.2684	9.10741	15.4413	11.9333	8.82284	14.9786	0.49958	0	1.46943	-0.164531	-0.726157	0.402716
AUT	2010	12.2321	9.10021	15.3627	11.9	8.82676	14.8395	0.496136	0	1.44954	-0.164044	-0.735027	0.38242
AUT	2011	12.3496	9.24875	15.4587	12.0333	9.00665	14.9762	0.481872	0	1.42136	-0.16562	-0.734607	0.380501
AUT	2012	12.3399	9.21115	15.4795	12.0333	9.05286	14.9167	0.472046	0	1.42657	-0.16549	-0.737352	0.384546
AUT	2013	12.4909	9.33708	15.6332	12.2	9.16269	15.1287	0.458369	0	1.44094	-0.167515	-0.725248	0.406908
AUT	2014	12.3265	9.19262	15.4443	12.0333	9.00792	14.9464	0.458479	0	1.43229	-0.16531	-0.7262	0.42142
AUT	2015	12.1917	9.12241	15.3389	11.9	8.92671	14.8412	0.455243	0	1.39702	-0.163503	-0.704239	0.418365
AUT	2016	11.9293	8.91494	15.0674	11.6333	8.73897	14.5904	0.455902	0	1.37356	-0.159983	-0.699111	0.401762
AUT	2017	11.9177	8.88878	15.081	11.6333	8.72002	14.5792	0.444243	0	1.35268	-0.159829	-0.695217	0.394436
AUT	2018	11.9728	8.95738	15.0931	11.7	8.73092	14.6809	0.433318	0	1.35534	-0.160566	-0.713166	0.390319
AUT	2019	11.9728	8.95738	15.0931	11.7	8.73092	14.6809	0.433318	0	1.35534	-0.160566	-0.713166	0.390319
AUT	2020	11.5056	8.54598	14.6439	11.2079	8.39378	14.2973	0.452092	0	1.36143	-0.154302	-0.712003	0.387054
AZE	2000	1.56995	0.273655	3.12453	0.506304	0	1.11451	1	0	2.36058	0.0636441	-0.284356	0.424807
AZE	2001	1.56995	0.273655	3.12453	0.506304	0	1.11451	1	0	2.36058	0.0636441	-0.284356	0.424807
AZE	2002	1.58798	0.271873	3.13326	0.522686	0	1.13889	1	0	2.39817	0.065296	-0.288496	0.426539
AZE	2003	1.63422	0.250265	3.2312	0.564424	0	1.2351	1	0	2.40992	0.0697969	-0.300814	0.434391
AZE	2004	1.70007	0.326974	3.30246	0.624162	0	1.33856	1	0	2.3737	0.0759077	-0.309285	0.4502
AZE	2005	1.8068	0.394554	3.41719	0.721335	0.00666722	1.4818	1	0	2.3289	0.085466	-0.331898	0.475324
AZE	2006	1.90791	0.460851	3.4802	0.814227	0.0278021	1.59293	1	0	2.31518	0.0936807	-0.351866	0.502725
AZE	2007	2.02814	0.53079	3.63642	0.924968	0.0728268	1.76551	1	0	2.32692	0.103168	-0.371916	0.532845
AZE	2008	1.94462	0.46424	3.552	0.85033	0.0661595	1.6649	1	0	2.37312	0.0942928	-0.355625	0.501133
AZE	2009	1.97932	0.491885	3.61572	0.88277	0.101804	1.72171	1	0	2.36659	0.0965549	-0.347859	0.499937
AZE	2010	1.81272	0.357611	3.44716	0.731714	0.0567793	1.48692	1	0	2.403	0.0810095	-0.318173	0.447116
AZE	2011	1.78309	0.387673	3.41581	0.705255	0.0567793	1.45792	1	0	2.37376	0.0778334	-0.31774	0.4413
AZE	2012	1.51388	0.242579	3.10479	0.461621	0	1.06859	1	0	2.39907	0.0522633	-0.26795	0.353775
AZE	2013	1.40982	0.194324	2.92463	0.36799	0	0.905169	1	0	2.37484	0.0418293	-0.246546	0.312489
AZE	2014	1.40479	0.163048	2.94733	0.363355	0	0.891677	1	0	2.41159	0.0414383	-0.233754	0.315869
AZE	2015	1.43723	0.175733	2.96241	0.392342	0	0.938602	1	0	2.41732	0.0448924	-0.247842	0.326609
AZE	2016	1.4577	0.205746	2.97517	0.410502	0	0.971447	1	0	2.41621	0.0471983	-0.25054	0.339384
AZE	2017	1.59272	0.308419	3.08107	0.533085	0.0197636	1.13872	1	0	2.3607	0.0596307	-0.265379	0.378557
AZE	2018	1.96779	0.55071	3.55986	0.87512	0.138596	1.65923	1	0	2.32139	0.0926682	-0.311025	0.506499
AZE	2019	1.96779	0.55071	3.55986	0.87512	0.138596	1.65923	1	0	2.32139	0.0926682	-0.311025	0.506499
AZE	2020	2.48819	0.792514	4.26709	1.35018	0.277174	2.383	1	0	2.38025	0.138008	-0.385426	0.621545
BDI	2000	7.48272	4.929	10.1597	6.21041	4.10774	8.37983	1.27231	0	2.83192	0	0	0
BDI	2001	7.48272	4.929	10.1597	6.21041	4.10774	8.37983	1.27231	0	2.83192	0	0	0
BDI	2002	7.10221	4.65064	9.75426	5.83074	3.80245	7.92926	1.27147	0	2.86019	0	0	0
BDI	2003	6.85243	4.35272	9.43208	5.58736	3.54023	7.56212	1.26507	0	2.82797	0	0	0
BDI	2004	6.5635	4.11241	9.05385	5.30682	3.30189	7.23704	1.25668	0	2.80504	0	0	0
BDI	2005	6.38538	3.91853	8.88964	5.13541	3.15794	7.07693	1.24997	0	2.79696	0	0	0
BDI	2006	6.3947	3.98852	8.93641	5.14603	3.19557	7.13239	1.24867	0	2.799	0	0	0
BDI	2007	6.38519	3.96458	9.00793	5.13861	3.14262	7.12483	1.24657	0	2.83629	0	0	0
BDI	2008	6.34646	3.92709	8.95543	5.10312	3.10467	7.06595	1.24334	0	2.81077	0	0	0
BDI	2009	6.28406	3.90848	8.89708	5.04468	3.05814	6.9904	1.23938	0	2.84162	0	0	0
BDI	2010	6.17353	3.7598	8.70834	4.94121	2.97201	6.8887	1.23232	0	2.76435	0	0	0
BDI	2011	5.23732	3.06337	7.58321	4.10842	2.29234	5.91105	1.1289	0	2.62425	0	0	0
BDI	2012	4.6636	2.59924	6.82677	3.58118	1.8325	5.22693	1.08242	0	2.50254	0	0	0
BDI	2013	4.07595	2.18641	6.18895	3.05193	1.45247	4.53706	1.02402	0	2.44355	0	0	0
BDI	2014	4.34488	2.38662	6.52956	3.28005	1.6115	4.79349	1.06482	0	2.49209	0	0	0
BDI	2015	4.1854	2.23711	6.37102	3.14287	1.52461	4.65565	1.04253	0	2.44518	0	0	0
BDI	2016	4.18636	2.25829	6.33962	3.14502	1.51524	4.69466	1.04134	0	2.45345	0	0	0
BDI	2017	4.15294	2.19867	6.24443	3.1174	1.52058	4.64892	1.03554	0	2.45755	0	0	0
BDI	2018	4.12798	2.2427	6.20228	3.09735	1.60251	4.67099	1.03063	0	2.46505	0	0	0
BDI	2019	4.12798	2.2427	6.20228	3.09735	1.60251	4.67099	1.03063	0	2.46505	0	0	0
BDI	2020	4.15707	2.26744	6.21827	3.12508	1.59159	4.62729	1.03199	0	2.40764	0	0	0
BEL	2000	11.4191	8.28458	14.6374	10.1974	7.35764	12.9504	0.535552	0	1.54843	0.686189	-0.485951	1.83951
BEL	2001	11.4191	8.28458	14.6374	10.1974	7.35764	12.9504	0.535552	0	1.54843	0.686189	-0.485951	1.83951
BEL	2002	11.3933	8.23945	14.5897	10.1785	7.47164	12.9303	0.530166	0	1.5154	0.684636	-0.483535	1.82119
BEL	2003	11.4059	8.21202	14.5341	10.1972	7.44375	12.9491	0.523281	0	1.51624	0.685391	-0.461342	1.82717
BEL	2004	11.2955	8.04126	14.5079	10.0955	7.31586	12.9291	0.521293	0	1.48296	0.678761	-0.476343	1.81123
BEL	2005	11.249	7.96194	14.4114	10.0584	7.19992	12.8828	0.514557	0	1.47494	0.675961	-0.456523	1.82364
BEL	2006	11.1521	7.81935	14.3069	9.97328	7.04877	12.7951	0.508659	0	1.48115	0.670141	-0.503674	1.77446
BEL	2007	11.3041	8.06185	14.4026	10.1296	7.23575	12.8652	0.495239	0	1.46399	0.679274	-0.487705	1.76213
BEL	2008	11.3192	8.12162	14.5332	10.1488	7.18985	12.9294	0.490157	0	1.45306	0.680181	-0.518407	1.72543
BEL	2009	11.4625	8.38923	14.5789	10.2934	7.43658	12.9815	0.480319	0	1.41977	0.688796	-0.533615	1.765
BEL	2010	11.3319	8.34428	14.5104	10.172	7.31344	12.9253	0.478926	0	1.4358	0.680946	-0.556233	1.78852
BEL	2011	11.3196	8.28553	14.3798	10.1681	7.36452	12.8243	0.471308	0	1.43052	0.680207	-0.543305	1.79806
BEL	2012	11.3331	8.19968	14.4281	10.1877	7.31263	12.9152	0.464369	0	1.41244	0.681019	-0.506971	1.81404
BEL	2013	11.4734	8.2489	14.4901	10.3304	7.4652	12.9971	0.453561	0	1.40931	0.689447	-0.436705	1.79674
BEL	2014	11.5592	8.36299	14.583	10.42	7.56483	13.1453	0.444583	0	1.39965	0.694604	-0.427159	1.82024
BEL	2015	11.2362	8.13607	14.2943	10.1159	7.38165	12.7923	0.445157	0	1.38898	0.675195	-0.422355	1.79943
BEL	2016	10.7893	7.70923	13.8243	9.69281	6.97449	12.3705	0.448171	0	1.37894	0.648342	-0.471963	1.79399
BEL	2017	10.3838	7.38827	13.4201	9.31136	6.68883	11.9576	0.448509	0	1.37412	0.623977	-0.457703	1.75649
BEL	2018	10.2809	7.26434	13.247	9.22132	6.54003	11.8299	0.441778	0	1.37716	0.617789	-0.450917	1.6971
BEL	2019	10.2809	7.26434	13.247	9.22132	6.54003	11.8299	0.441778	0	1.37716	0.617789	-0.450917	1.6971
BEL	2020	9.43356	6.67845	11.8748	8.40999	6.08435	10.7172	0.456693	0	1.33997	0.566873	-0.509632	1.52403
BEN	2000	2.51799	0.778602	4.41304	1.1131	0.194121	2.05016	1.41764	0	3.05258	-0.0127474	-0.168292	0.14695
BEN	2001	2.51799	0.778602	4.41304	1.1131	0.194121	2.05016	1.41764	0	3.05258	-0.0127474	-0.168292	0.14695
BEN	2002	2.56629	0.764164	4.40043	1.13922	0.187383	2.06627	1.44006	0	3.05499	-0.012992	-0.170652	0.150441
BEN	2003	2.53516	0.782224	4.3987	1.12587	0.192879	2.03115	1.42212	0	3.06985	-0.0128343	-0.168271	0.143523
BEN	2004	2.51574	0.802638	4.40852	1.11833	0.183349	2.026	1.41015	0	3.08297	-0.012736	-0.170711	0.140924
BEN	2005	2.38999	0.791163	4.31662	1.05787	0.17641	1.94007	1.34422	0	3.01069	-0.0120994	-0.163711	0.135097
BEN	2006	2.30504	0.759982	4.17536	1.01867	0.163004	1.86683	1.29803	0	2.90855	-0.0116693	-0.160232	0.136676
BEN	2007	2.41851	0.76625	4.32204	1.07763	0.204904	1.95306	1.35313	0	2.99689	-0.0122438	-0.164267	0.140128
BEN	2008	2.5184	0.786079	4.42273	1.12982	0.214059	2.04181	1.40132	0	3.02903	-0.0127495	-0.168955	0.142749
BEN	2009	4.61515	2.27912	6.996	2.53854	1.21077	3.82033	2.09997	0.251081	3.96816	-0.0233644	-0.224534	0.178947
BEN	2010	6.61282	3.73943	9.45722	3.93855	2.21056	5.60805	2.70775	0.53238	4.84131	-0.0334777	-0.278297	0.211379
BEN	2011	8.65432	5.29901	11.8344	5.38242	3.22788	7.39317	3.31572	0.79691	5.71927	-0.0438129	-0.336431	0.239106
BEN	2012	8.82332	5.50691	12.048	5.55197	3.42074	7.64555	3.31601	0.850772	5.81757	-0.0446684	-0.339193	0.241573
BEN	2013	8.67372	5.47078	11.8977	5.4262	3.36003	7.4455	3.29143	0.825498	5.88141	-0.0439111	-0.333713	0.235009
BEN	2014	8.44982	5.17654	11.6692	5.23118	3.2592	7.22035	3.26142	0.741009	5.81988	-0.0427776	-0.322835	0.238689
BEN	2015	8.09811	4.84415	11.3617	4.91947	2.9665	6.86405	3.21963	0.708022	5.84541	-0.040997	-0.313764	0.234614
BEN	2016	7.90211	4.64839	11.1196	4.75665	2.84366	6.66441	3.18546	0.731725	5.6953	-0.0400048	-0.31162	0.23625
BEN	2017	8.09059	4.92405	11.399	4.94183	2.98361	6.86723	3.18971	0.859712	5.72831	-0.040959	-0.316222	0.235612
BEN	2018	8.34555	5.11593	11.5452	5.1854	3.23587	7.13758	3.2024	0.877255	5.64167	-0.0422497	-0.331586	0.235083
BEN	2019	8.34555	5.11593	11.5452	5.1854	3.23587	7.13758	3.2024	0.877255	5.64167	-0.0422497	-0.331586	0.235083
BEN	2020	8.82832	5.62171	12.1301	5.65221	3.68843	7.61784	3.2208	0.693871	5.72551	-0.0446938	-0.328322	0.242161
BFA	2000	7.86246	4.93707	10.8114	5.11537	3.16469	7.05497	2.74709	0.447732	4.9937	0	0	0
BFA	2001	7.86246	4.93707	10.8114	5.11537	3.16469	7.05497	2.74709	0.447732	4.9937	0	0	0
BFA	2002	8.23608	5.23726	11.1022	5.46377	3.43389	7.50051	2.77231	0.462791	5.01673	0	0	0
BFA	2003	8.22929	5.23089	11.078	5.46793	3.47013	7.49389	2.76137	0.531003	4.92634	0	0	0
BFA	2004	8.36834	5.34439	11.259	5.61321	3.5967	7.64752	2.75513	0.535712	4.92157	0	0	0
BFA	2005	8.41397	5.34721	11.4848	5.66887	3.60018	7.72099	2.7451	0.573514	4.94006	0	0	0
BFA	2006	8.43389	5.36751	11.6065	5.6992	3.54768	7.78097	2.73469	0.51757	4.96375	0	0	0
BFA	2007	8.28997	5.23335	11.4066	5.57061	3.37532	7.69938	2.71936	0.491844	5.00326	0	0	0
BFA	2008	8.21251	5.21167	11.2494	5.50471	3.37809	7.61879	2.7078	0.443611	4.92478	0	0	0
BFA	2009	8.1616	5.10795	11.0512	5.46444	3.40979	7.5843	2.69716	0.389668	4.94419	0	0	0
BFA	2010	8.10846	5.09473	11.1018	5.42266	3.43926	7.47994	2.6858	0.393581	5.00615	0	0	0
BFA	2011	8.13727	5.08388	11.1769	5.45898	3.45287	7.52704	2.67829	0.388257	5.03838	0	0	0
BFA	2012	8.15827	5.16584	11.2207	5.48754	3.44274	7.52462	2.67073	0.401502	5.08665	0	0	0
BFA	2013	8.68794	5.59062	11.6923	6.02468	3.92197	8.16942	2.66326	0.362772	4.97969	0	0	0
BFA	2014	9.16154	5.98722	12.1983	6.51214	4.31176	8.73725	2.64939	0.32035	4.9495	0	0	0
BFA	2015	9.66342	6.31573	12.7392	7.02846	4.75544	9.33621	2.63496	0.306483	4.83252	0	0	0
BFA	2016	9.72424	6.4833	12.9298	7.1044	4.81735	9.47781	2.61984	0.333212	4.78617	0	0	0
BFA	2017	9.75823	6.54524	12.9301	7.15309	4.80344	9.49883	2.60513	0.378079	4.75737	0	0	0
BFA	2018	9.81281	6.7724	13.0081	7.22307	4.9036	9.64951	2.58974	0.399935	4.75474	0	0	0
BFA	2019	9.81281	6.7724	13.0081	7.22307	4.9036	9.64951	2.58974	0.399935	4.75474	0	0	0
BFA	2020	11.2694	7.75105	14.5926	8.85349	6.10042	11.3384	2.41594	0.34504	4.59213	0	0	0
BGD	2000	0.00374672	0	0.0654411	0.00295181	0	0.0498503	0.000794909	0	0.0388853	0	0	0
BGD	2001	0.00374672	0	0.0654411	0.00295181	0	0.0498503	0.000794909	0	0.0388853	0	0	0
BGD	2002	0.00308695	0	0.0589902	0.00243429	0	0.0445064	0.000652659	0	0.0355573	0	0	0
BGD	2003	0.00297403	0	0.0582472	0.00234719	0	0.0438448	0.000626842	0	0.0349894	0	0	0
BGD	2004	0.00234141	0	0.0487832	0.0018489	0	0.036682	0.000492509	0	0.0302432	0	0	0
BGD	2005	0.00244155	0	0.0512333	0.00193081	0	0.0382244	0.00051074	0	0.0309857	0	0	0
BGD	2006	0.00307551	0	0.0577556	0.00243552	0	0.0432658	0.000639992	0	0.0336351	0	0	0
BGD	2007	0.00408921	0	0.0709189	0.00324026	0	0.0530227	0.00084895	0	0.0407408	0	0	0
BGD	2008	0.00375288	0	0.0661944	0.00297622	0	0.0502777	0.000776663	0	0.0382726	0	0	0
BGD	2009	0.00360959	0	0.0644498	0.00286609	0	0.0495876	0.0007435	0	0.0378172	0	0	0
BGD	2010	0.00379844	0	0.0646316	0.00301953	0	0.0520267	0.000778907	0	0.038156	0	0	0
BGD	2011	0.00438972	0	0.0706181	0.0034933	0	0.0563748	0.000896419	0	0.0404515	0	0	0
BGD	2012	0.00452944	0	0.070827	0.00360907	0	0.0579157	0.00092037	0	0.040552	0	0	0
BGD	2013	0.00467866	0	0.0736991	0.00373276	0	0.057024	0.000945903	0	0.04137	0	0	0
BGD	2014	0.00475862	0	0.0725556	0.00380094	0	0.0571309	0.000957678	0	0.0419606	0	0	0
BGD	2015	0.00482679	0	0.0756917	0.00386022	0	0.0572349	0.00096657	0	0.0441409	0	0	0
BGD	2016	0.00489933	0	0.0750917	0.00392342	0	0.058293	0.000975913	0	0.0438893	0	0	0
BGD	2017	0.00506832	0	0.0785327	0.00406456	0	0.0607957	0.00100376	0	0.0445968	0	0	0
BGD	2018	0.00515995	0	0.0782266	0.0041442	0	0.060973	0.00101575	0	0.0442568	0	0	0
BGD	2019	0.00515995	0	0.0782266	0.0041442	0	0.060973	0.00101575	0	0.0442568	0	0	0
BGD	2020	0.0915885	0	0.378866	0.0739166	0	0.310078	0.0176719	0	0.198187	0	0	0
BGR	2000	11.3699	8.34903	14.7046	10.6776	7.83326	13.6552	0.736629	0	1.97185	-0.0443698	-0.332005	0.258354
BGR	2001	11.3699	8.34903	14.7046	10.6776	7.83326	13.6552	0.736629	0	1.97185	-0.0443698	-0.332005	0.258354
BGR	2002	11.5765	8.51066	14.9009	10.9027	8.01584	13.8682	0.718933	0	1.88017	-0.0451759	-0.326052	0.259472
BGR	2003	11.3234	8.37568	14.5592	10.6425	7.85617	13.5499	0.725046	0	1.86518	-0.0441883	-0.333183	0.244032
BGR	2004	11.0197	8.10646	14.0144	10.3302	7.60969	13.1308	0.732487	0	1.88507	-0.043003	-0.331891	0.232595
BGR	2005	10.6791	7.75514	13.5412	9.98024	7.31192	12.7153	0.740538	0	1.90506	-0.041674	-0.33064	0.229449
BGR	2006	10.6903	7.7432	13.5285	10.0029	7.30896	12.7103	0.729133	0	1.94816	-0.0417179	-0.321959	0.240173
BGR	2007	10.8756	7.88294	13.7612	10.2098	7.42931	12.8606	0.708242	0	1.92029	-0.0424409	-0.325277	0.247532
BGR	2008	10.9911	8.07857	13.8988	10.3398	7.51499	12.9004	0.69419	0	1.89474	-0.0428917	-0.328256	0.242052
BGR	2009	10.831	7.96188	13.8058	10.1782	7.40768	12.7556	0.695001	0	1.88559	-0.0422667	-0.32335	0.24364
BGR	2010	10.6597	7.76124	13.6242	10.003	7.22509	12.6549	0.698312	0	1.87583	-0.0415982	-0.331207	0.237097
BGR	2011	10.8651	7.98214	13.9305	10.2255	7.43288	13.0018	0.681978	0	1.84351	-0.0423998	-0.334284	0.242211
BGR	2012	11.028	8.01774	14.0591	10.402	7.47857	13.1821	0.669044	0	1.79237	-0.0430355	-0.33442	0.246596
BGR	2013	11.1567	8.26817	14.1967	10.5428	7.69989	13.2655	0.657359	0	1.76147	-0.0435376	-0.32531	0.247831
BGR	2014	11.1783	8.23225	14.2627	10.5715	7.72043	13.3926	0.650418	0	1.74861	-0.0436221	-0.320934	0.252002
BGR	2015	11.4406	8.59097	14.4594	10.8562	8.03226	13.6882	0.629052	0	1.69873	-0.0446458	-0.329541	0.241006
BGR	2016	11.6457	8.723	14.7573	11.0815	8.1661	14.0271	0.609641	0	1.66009	-0.045446	-0.332375	0.245631
BGR	2017	11.8485	8.93585	14.9175	11.3056	8.36942	14.2271	0.589148	0	1.62098	-0.0462375	-0.342822	0.250139
BGR	2018	11.9196	8.97604	15.1242	11.3907	8.43661	14.3947	0.575402	0	1.62655	-0.046515	-0.343723	0.26484
BGR	2019	11.9196	8.97604	15.1242	11.3907	8.43661	14.3947	0.575402	0	1.62655	-0.046515	-0.343723	0.26484
BGR	2020	11.621	8.53237	14.6083	11.09	7.97144	13.8875	0.57641	0	1.65453	-0.0453497	-0.343093	0.233974
BHR	2000	2.68516	0.858844	4.58358	2.52004	1.12749	3.93255	0.545184	0	1.58804	-0.380062	-1.20884	0.497538
BHR	2001	2.68516	0.858844	4.58358	2.52004	1.12749	3.93255	0.545184	0	1.58804	-0.380062	-1.20884	0.497538
BHR	2002	2.50524	0.701377	4.34832	2.34047	0.975296	3.68119	0.519362	0	1.53958	-0.354596	-1.16722	0.485624
BHR	2003	2.38183	0.67068	4.18803	2.22016	0.9042	3.55489	0.498807	0	1.46758	-0.337129	-1.1413	0.456715
BHR	2004	2.29305	0.61162	4.06681	2.13639	0.825996	3.44455	0.481218	0	1.4277	-0.324562	-1.12403	0.453231
BHR	2005	2.28207	0.609215	4.03546	2.13033	0.85513	3.44335	0.474748	0	1.40237	-0.323008	-1.11547	0.449655
BHR	2006	2.28672	0.649165	4.03935	2.13985	0.83474	3.41309	0.470544	0	1.42352	-0.323667	-1.11938	0.466813
BHR	2007	2.28175	0.680576	4.06929	2.13856	0.877675	3.39769	0.466147	0	1.42075	-0.322963	-1.11496	0.463356
BHR	2008	2.34869	0.770637	4.21197	2.206	0.897861	3.50995	0.475129	0	1.43112	-0.332438	-1.14099	0.462312
BHR	2009	2.40527	0.762153	4.25105	2.26191	0.963915	3.57775	0.483812	0	1.43383	-0.340446	-1.16172	0.458668
BHR	2010	2.34833	0.723323	4.17677	2.2044	0.915085	3.5092	0.476326	0	1.42526	-0.332387	-1.1152	0.461472
BHR	2011	2.26597	0.676024	4.03556	2.12791	0.839991	3.41206	0.458785	0	1.40598	-0.320729	-1.07103	0.476588
BHR	2012	2.14252	0.649311	3.89576	2.01087	0.764014	3.25804	0.43491	0	1.3531	-0.303257	-1.04055	0.44893
BHR	2013	2.0827	0.627694	3.80277	1.95646	0.750378	3.16429	0.421027	0	1.28881	-0.294789	-1.03285	0.436822
BHR	2014	1.99921	0.547733	3.70514	1.86748	0.727646	3.03445	0.414706	0	1.27858	-0.282972	-1.0383	0.422959
BHR	2015	1.89326	0.444664	3.52708	1.75533	0.647446	2.89494	0.405911	0	1.24776	-0.267976	-1.01352	0.437824
BHR	2016	1.76575	0.357392	3.31797	1.62662	0.515451	2.75154	0.38906	0	1.22904	-0.249928	-0.955152	0.44467
BHR	2017	1.64953	0.298636	3.15422	1.51621	0.408197	2.59791	0.366797	0	1.18875	-0.233478	-0.910374	0.438864
BHR	2018	1.58154	0.252332	3.0433	1.45347	0.379203	2.50707	0.351928	0	1.18882	-0.223854	-0.872601	0.420886
BHR	2019	1.58154	0.252332	3.0433	1.45347	0.379203	2.50707	0.351928	0	1.18882	-0.223854	-0.872601	0.420886
BHR	2020	1.25261	0.0231929	2.5894	1.13017	0.201662	2.05444	0.299733	0	1.10762	-0.177296	-0.768778	0.438785
BHS	2000	4.82975	0.353404	9.4166	10.4201	7.49453	13.2091	0.303907	0	1.06767	-5.89429	-9.1785	-2.57391
BHS	2001	4.82975	0.353404	9.4166	10.4201	7.49453	13.2091	0.303907	0	1.06767	-5.89429	-9.1785	-2.57391
BHS	2002	4.64168	0.416923	9.06015	9.99545	7.26699	12.7706	0.311011	0	1.07094	-5.66478	-9.02223	-2.35829
BHS	2003	4.55908	0.353712	8.87304	9.80941	7.10843	12.5784	0.313635	0	1.0699	-5.56396	-8.82049	-2.28148
BHS	2004	4.54795	0.284165	8.76419	9.78599	7.06606	12.4513	0.312341	0	1.06452	-5.55038	-8.7848	-2.29661
BHS	2005	4.68659	0.361189	8.8222	10.1033	7.25289	12.8213	0.302853	0	1.04879	-5.71957	-8.94815	-2.54546
BHS	2006	4.82201	0.368069	8.93632	10.4135	7.49119	13.1455	0.293312	0	1.03452	-5.88484	-9.22002	-2.66906
BHS	2007	4.88069	0.497714	9.14043	10.5476	7.67552	13.4034	0.289504	0	1.03477	-5.95646	-9.27568	-2.7714
BHS	2008	4.67287	0.327967	8.90037	10.0755	7.2859	12.7991	0.300164	0	1.05898	-5.70284	-8.88127	-2.4666
BHS	2009	4.45816	0.258566	8.63683	9.58746	6.84624	12.3153	0.311498	0	1.06263	-5.4408	-8.54415	-2.36178
BHS	2010	4.32577	0.1887	8.51445	9.28706	6.58253	11.9445	0.31794	0	1.09674	-5.27923	-8.35251	-2.17061
BHS	2011	4.35898	0.131419	8.67542	9.36387	6.60642	12.0532	0.314858	0	1.08778	-5.31976	-8.51389	-2.20493
BHS	2012	4.36503	0.178291	8.79906	9.37828	6.69549	12.0151	0.313897	0	1.09636	-5.32714	-8.52641	-2.12289
BHS	2013	4.36083	0.177073	8.78729	9.3708	6.64642	11.973	0.312037	0	1.08174	-5.32201	-8.49409	-2.0135
BHS	2014	4.35053	0.177073	8.74567	9.34954	6.5924	11.8824	0.31044	0	1.09638	-5.30945	-8.4647	-1.96884
BHS	2015	4.36107	0.173658	8.66947	9.37646	6.58411	11.9487	0.306929	0	1.09341	-5.32232	-8.44852	-1.98478
BHS	2016	4.3717	0.11668	8.64627	9.40349	6.62642	12.0592	0.303485	0	1.09445	-5.33528	-8.54062	-2.17054
BHS	2017	4.37814	0.199194	8.69272	9.4219	6.73427	12.1723	0.299371	0	1.03648	-5.34314	-8.51642	-2.10342
BHS	2018	4.39408	0.267704	8.60443	9.46194	6.7319	12.1784	0.294746	0	1.02718	-5.3626	-8.54178	-2.22314
BHS	2019	4.39408	0.267704	8.60443	9.46194	6.7319	12.1784	0.294746	0	1.02718	-5.3626	-8.54178	-2.22314
BHS	2020	3.65306	0.301336	7.39779	7.77712	5.49433	10.1219	0.334186	0	1.15607	-4.45824	-7.13876	-1.61706
BIH	2000	4.91776	2.79333	7.21013	3.86191	2.16146	5.58919	0.902703	0	2.21032	0.153143	-0.404428	0.699928
BIH	2001	4.91776	2.79333	7.21013	3.86191	2.16146	5.58919	0.902703	0	2.21032	0.153143	-0.404428	0.699928
BIH	2002	5.06562	2.9435	7.44313	3.99794	2.26219	5.78193	0.909938	0	2.22358	0.157748	-0.404539	0.720318
BIH	2003	5.15843	3.03368	7.5015	4.08634	2.31549	5.83833	0.911459	0	2.23112	0.160638	-0.405692	0.728017
BIH	2004	5.37361	3.28007	7.73216	4.28669	2.48596	6.08449	0.919584	0	2.25771	0.167339	-0.401749	0.732717
BIH	2005	5.58877	3.39654	7.92846	4.49101	2.61648	6.35161	0.923721	0	2.28077	0.174039	-0.411305	0.750056
BIH	2006	5.87919	3.57803	8.31844	4.76742	2.86274	6.76128	0.928688	0	2.32444	0.183083	-0.426954	0.767278
BIH	2007	6.05528	3.63218	8.52184	4.9403	2.98596	6.95122	0.926421	0	2.31337	0.188566	-0.42629	0.77749
BIH	2008	6.03463	3.64356	8.49842	4.92746	3.02782	6.9157	0.919245	0	2.28165	0.187923	-0.41915	0.764901
BIH	2009	5.85874	3.47453	8.2189	4.76869	2.85133	6.68045	0.907607	0	2.22487	0.182446	-0.395163	0.751993
BIH	2010	5.73725	3.41536	8.08295	4.65957	2.73495	6.54011	0.899019	0	2.1727	0.178662	-0.393079	0.753345
BIH	2011	5.78048	3.49095	8.20176	4.70496	2.77754	6.58806	0.895512	0	2.19601	0.180009	-0.416274	0.768841
BIH	2012	5.82055	3.52888	8.26467	4.74831	2.77488	6.64534	0.890976	0	2.19797	0.181256	-0.429541	0.761339
BIH	2013	5.81132	3.47007	8.23971	4.7454	2.76808	6.64855	0.884955	0	2.2105	0.180969	-0.403084	0.769207
BIH	2014	5.83457	3.41531	8.2737	4.77357	2.7714	6.73125	0.879306	0	2.17065	0.181693	-0.374828	0.77422
BIH	2015	5.95437	3.54414	8.43081	4.89297	2.87214	6.90581	0.875982	0	2.15803	0.185424	-0.370889	0.80272
BIH	2016	6.14902	3.76313	8.65954	5.08384	3.05057	7.15404	0.873693	0	2.13774	0.191485	-0.406758	0.823061
BIH	2017	6.33293	4.02286	8.75972	5.26762	3.23978	7.29537	0.8681	0	2.1394	0.197213	-0.414745	0.826668
BIH	2018	6.3848	4.09342	8.82639	5.32584	3.31805	7.37386	0.860129	0	2.14964	0.198828	-0.411265	0.831015
BIH	2019	6.3848	4.09342	8.82639	5.32584	3.31805	7.37386	0.860129	0	2.14964	0.198828	-0.411265	0.831015
BIH	2020	5.87491	3.58791	8.26758	4.85562	2.93799	6.86671	0.836337	0	2.03769	0.182949	-0.409658	0.780468
BLR	2000	12.6326	9.53352	15.8757	11.812	8.89093	14.842	0.672573	0	1.74085	0.148046	-0.359646	0.646184
BLR	2001	12.6326	9.53352	15.8757	11.812	8.89093	14.842	0.672573	0	1.74085	0.148046	-0.359646	0.646184
BLR	2002	12.0673	9.12581	15.3417	11.2278	8.39018	14.2303	0.698097	0	1.80305	0.14142	-0.359573	0.635317
BLR	2003	12.4912	9.4856	15.7142	11.6767	8.67519	14.6373	0.668074	0	1.7736	0.146388	-0.355822	0.661972
BLR	2004	12.3178	9.24117	15.5887	11.505	8.50113	14.4586	0.668431	0	1.77476	0.144356	-0.358993	0.667839
BLR	2005	12.7944	9.54122	16.023	12.0113	8.93482	14.9149	0.633165	0	1.71154	0.149942	-0.365867	0.696459
BLR	2006	13.3967	10.0847	16.6759	12.6471	9.52623	15.6188	0.59258	0	1.64601	0.157001	-0.392017	0.707246
BLR	2007	14.4798	11.1348	17.7942	13.7824	10.5566	16.8151	0.527724	0	1.55802	0.169694	-0.403374	0.733099
BLR	2008	14.9145	11.5779	18.4096	14.2411	10.9735	17.5219	0.498655	0	1.48008	0.174788	-0.405949	0.731257
BLR	2009	15.0485	11.7174	18.6707	14.3866	11.1304	17.805	0.485525	0	1.48438	0.176358	-0.400017	0.756958
BLR	2010	14.9895	11.7111	18.628	14.3314	11.0938	17.7901	0.482448	0	1.45653	0.175667	-0.403743	0.767998
BLR	2011	14.8199	11.5748	18.4344	14.1645	10.97	17.5726	0.481679	0	1.46516	0.173679	-0.3932	0.766751
BLR	2012	14.2157	10.9549	17.7219	13.5473	10.4195	16.827	0.501798	0	1.47336	0.166599	-0.395698	0.730479
BLR	2013	13.1758	9.94711	16.5648	12.4773	9.46977	15.6433	0.544099	0	1.55888	0.154412	-0.404561	0.698474
BLR	2014	11.9569	8.77594	15.1713	11.2183	8.32484	14.152	0.59849	0	1.64037	0.140127	-0.39886	0.648914
BLR	2015	11.0449	8.03075	14.1245	10.2746	7.45155	13.0854	0.640913	0	1.71622	0.129439	-0.37522	0.620336
BLR	2016	10.5514	7.62409	13.5182	9.76513	6.99983	12.4692	0.662562	0	1.74703	0.123655	-0.348374	0.595196
BLR	2017	10.6406	7.78893	13.6242	9.86182	7.11064	12.5693	0.654124	0	1.75452	0.124701	-0.356075	0.602823
BLR	2018	10.9011	7.95531	13.9078	10.1371	7.34216	12.8522	0.636202	0	1.73374	0.127753	-0.376758	0.623557
BLR	2019	10.9011	7.95531	13.9078	10.1371	7.34216	12.8522	0.636202	0	1.73374	0.127753	-0.376758	0.623557
BLR	2020	11.6335	8.76406	14.7097	10.9017	8.34179	13.8971	0.595498	0	1.65982	0.136337	-0.369719	0.644875
BLZ	2000	4.67903	2.35879	7.13396	4.76505	2.92025	6.68596	0.531872	0	1.54707	-0.61789	-1.69264	0.527501
BLZ	2001	4.67903	2.35879	7.13396	4.76505	2.92025	6.68596	0.531872	0	1.54707	-0.61789	-1.69264	0.527501
BLZ	2002	5.07234	2.74851	7.62233	5.20613	3.34467	7.24025	0.536035	0	1.55621	-0.669828	-1.78263	0.478277
BLZ	2003	5.45053	2.95974	8.07432	5.63103	3.61401	7.71514	0.539278	0	1.56687	-0.719771	-1.87275	0.440471
BLZ	2004	5.8556	3.33499	8.51632	6.0866	3.98033	8.22652	0.542257	0	1.5505	-0.773261	-1.99797	0.393999
BLZ	2005	5.93156	3.31108	8.62618	6.17417	4.00537	8.32438	0.540687	0	1.55293	-0.783293	-1.97857	0.418645
BLZ	2006	6.20953	3.58584	9.00818	6.49151	4.29096	8.67045	0.538014	0	1.5548	-0.82	-2.07083	0.428922
BLZ	2007	6.43153	3.66684	9.27204	6.74539	4.42855	8.99261	0.535459	0	1.55073	-0.849316	-2.12083	0.438604
BLZ	2008	6.47625	3.77161	9.3112	6.79638	4.5084	9.04354	0.535095	0	1.515	-0.855222	-2.17346	0.42714
BLZ	2009	6.31638	3.58695	9.04128	6.61435	4.30566	8.87646	0.53614	0	1.52973	-0.83411	-2.09589	0.463116
BLZ	2010	6.13009	3.47285	8.77578	6.4023	4.16322	8.57607	0.537301	0	1.54223	-0.80951	-2.04698	0.469402
BLZ	2011	6.11097	3.4554	8.80816	6.38026	4.10757	8.55541	0.537695	0	1.57569	-0.806984	-1.9932	0.483471
BLZ	2012	6.14814	3.58199	8.92053	6.42197	4.15616	8.61535	0.538066	0	1.56327	-0.811894	-1.99549	0.451918
BLZ	2013	6.26946	3.65588	9.04886	6.55918	4.29197	8.79599	0.5382	0	1.55341	-0.827914	-1.99919	0.451804
BLZ	2014	6.37049	3.66606	9.15501	6.67423	4.37426	8.90551	0.537507	0	1.53113	-0.841255	-2.0767	0.426656
BLZ	2015	6.34192	3.55602	9.12755	6.64193	4.31048	8.87484	0.53748	0	1.52601	-0.837483	-2.07013	0.413395
BLZ	2016	6.15285	3.41586	8.92842	6.42734	4.10202	8.68031	0.538022	0	1.54778	-0.812515	-2.06806	0.412855
BLZ	2017	5.92274	3.28528	8.6799	6.16685	3.87911	8.39952	0.538024	0	1.56354	-0.782128	-2.01495	0.421072
BLZ	2018	5.71321	3.11477	8.44295	5.93059	3.70914	8.15139	0.537081	0	1.59592	-0.754459	-1.97872	0.442805
BLZ	2019	5.71321	3.11477	8.44295	5.93059	3.70914	8.15139	0.537081	0	1.59592	-0.754459	-1.97872	0.442805
BLZ	2020	3.66978	1.27956	6.20206	4.31717	2.40807	6.30969	0.513051	0	1.53663	-1.16043	-2.59145	0.271069
BOL	2000	3.13691	1.39531	4.96644	2.13454	0.765968	3.35561	1.00584	0	2.42817	-0.00346216	-0.0869095	0.0799346
BOL	2001	3.13691	1.39531	4.96644	2.13454	0.765968	3.35561	1.00584	0	2.42817	-0.00346216	-0.0869095	0.0799346
BOL	2002	3.11866	1.40278	4.97369	2.12298	0.793878	3.38053	0.999131	0	2.38638	-0.00344202	-0.0890552	0.0793722
BOL	2003	3.27605	1.56626	5.17483	2.24794	0.9345	3.58288	1.03173	0	2.41125	-0.00361572	-0.0891919	0.0798772
BOL	2004	3.49427	1.71956	5.47609	2.42255	1.07873	3.80689	1.07558	0	2.51388	-0.00385657	-0.0902246	0.0825973
BOL	2005	3.81242	1.92786	5.86553	2.68076	1.2749	4.12869	1.13587	0	2.62608	-0.0042077	-0.0883066	0.0891337
BOL	2006	4.10618	2.08086	6.27999	2.92534	1.41997	4.41368	1.18537	0	2.71646	-0.00453192	-0.0920945	0.0928909
BOL	2007	4.42713	2.3659	6.65841	3.19789	1.67338	4.72281	1.23413	0	2.80211	-0.00488615	-0.095233	0.0914222
BOL	2008	4.66807	2.55262	6.86617	3.40723	1.86464	4.96546	1.26598	0	2.81765	-0.00515206	-0.10136	0.0932596
BOL	2009	4.73184	2.58228	6.90427	3.46593	1.90874	5.05101	1.27113	0	2.8002	-0.00522245	-0.103152	0.0929222
BOL	2010	4.66137	2.54734	6.82577	3.41003	1.83784	5.03053	1.25649	0	2.72736	-0.00514468	-0.101462	0.0987518
BOL	2011	4.52092	2.43655	6.69661	3.29497	1.67918	4.9303	1.23094	0	2.70733	-0.00498967	-0.101245	0.0943058
BOL	2012	4.45282	2.41968	6.58702	3.2443	1.65905	4.8257	1.21344	0	2.72593	-0.0049145	-0.100256	0.0938924
BOL	2013	4.39751	2.37852	6.52253	3.20492	1.64685	4.77129	1.19745	0	2.71628	-0.00485346	-0.103045	0.0910432
BOL	2014	4.35329	2.3716	6.49587	3.17344	1.66923	4.70482	1.18465	0	2.69108	-0.00480465	-0.101095	0.0921484
BOL	2015	4.30981	2.34548	6.49313	3.14131	1.6547	4.73313	1.17326	0	2.6744	-0.00475666	-0.0994777	0.0890199
BOL	2016	4.25622	2.24011	6.4198	3.10232	1.58925	4.66675	1.1586	0	2.66964	-0.00469752	-0.095885	0.0877808
BOL	2017	4.18598	2.14309	6.33693	3.05054	1.52665	4.60591	1.14006	0	2.66607	-0.00461999	-0.0932327	0.0862133
BOL	2018	4.09584	2.06122	6.17869	2.98169	1.45241	4.48756	1.11868	0	2.63962	-0.00452051	-0.0952772	0.0853773
BOL	2019	4.09584	2.06122	6.17869	2.98169	1.45241	4.48756	1.11868	0	2.63962	-0.00452051	-0.0952772	0.0853773
BOL	2020	3.59284	1.75655	5.68627	2.56461	1.11136	4.01609	1.03219	0	2.45019	-0.00396535	-0.0879044	0.0841185
BRA	2000	8.71482	5.91829	11.5992	7.13497	4.82869	9.48757	1.5768	0	3.30826	0.00305205	-0.0724506	0.0790007
BRA	2001	8.71482	5.91829	11.5992	7.13497	4.82869	9.48757	1.5768	0	3.30826	0.00305205	-0.0724506	0.0790007
BRA	2002	8.56512	5.68236	11.364	6.984	4.63566	9.2939	1.57795	0	3.29672	0.00317275	-0.0734262	0.0809632
BRA	2003	8.41279	5.59507	11.2626	6.84271	4.51386	9.09985	1.56672	0.000456057	3.27772	0.00336317	-0.074159	0.081262
BRA	2004	8.32202	5.54984	11.2099	6.77239	4.47817	8.96688	1.54612	0.000456057	3.27036	0.00351008	-0.0767506	0.0816932
BRA	2005	8.27579	5.61815	11.256	6.81834	4.56116	9.04108	1.45336	0.000456057	3.14505	0.00408956	-0.0822081	0.0870199
BRA	2006	8.31642	5.59432	11.2448	6.89092	4.64144	9.09438	1.42126	0	3.09595	0.00424617	-0.0848629	0.091499
BRA	2007	8.35695	5.58765	11.193	6.96584	4.69656	9.23001	1.38673	0	2.9816	0.00438454	-0.0860143	0.0981105
BRA	2008	8.45183	5.61899	11.1765	7.03008	4.68052	9.24298	1.41756	0	3.0457	0.00418513	-0.0832294	0.0943285
BRA	2009	8.56108	5.71527	11.3096	7.1636	4.78954	9.43387	1.39321	0	2.99405	0.00426391	-0.0832879	0.0952666
BRA	2010	8.63131	5.80568	11.4871	7.27218	4.87989	9.54301	1.35472	0	2.95936	0.00441121	-0.0836247	0.0946009
BRA	2011	8.68779	5.97966	11.5644	7.34039	5.04823	9.70181	1.34299	0	2.96426	0.00441375	-0.0868628	0.096191
BRA	2012	8.56988	5.9012	11.3513	7.21311	4.86249	9.53689	1.35247	0	3.00498	0.00429591	-0.086534	0.0954637
BRA	2013	8.5003	5.7986	11.3058	7.10835	4.77588	9.4567	1.38789	0	3.07875	0.00405641	-0.0876587	0.0939997
BRA	2014	8.34066	5.63598	11.1983	6.92794	4.61595	9.20987	1.4088	0	3.11696	0.00392047	-0.0820158	0.0923952
BRA	2015	8.19602	5.48777	11.0348	6.78664	4.52174	9.02354	1.4054	0	3.09035	0.00397858	-0.0853933	0.0933375
BRA	2016	7.99935	5.35272	10.6742	6.58655	4.3338	8.69413	1.40882	0	3.07156	0.00398524	-0.0831268	0.0915866
BRA	2017	7.79132	5.17175	10.4143	6.40874	4.12964	8.50078	1.37843	0	3.01327	0.00415304	-0.087626	0.0981529
BRA	2018	7.67496	5.13698	10.2698	6.31817	4.11312	8.4279	1.35254	0	3.01211	0.00425979	-0.0862276	0.0981745
BRA	2019	7.67496	5.13698	10.2698	6.31817	4.11312	8.4279	1.35254	0	3.01211	0.00425979	-0.0862276	0.0981745
BRA	2020	7.69895	4.95792	10.485	6.37228	4.17503	8.53589	1.32224	0	2.89574	0.00443627	-0.0895767	0.102558
BRB	2000	7.02093	4.39573	9.85234	7.24308	4.91311	9.59278	0.530014	0	1.53147	-0.752174	-1.92865	0.478289
BRB	2001	7.02093	4.39573	9.85234	7.24308	4.91311	9.59278	0.530014	0	1.53147	-0.752174	-1.92865	0.478289
BRB	2002	7.01589	4.31116	9.83708	7.23817	4.9169	9.54652	0.529349	0	1.52131	-0.751634	-1.91735	0.50256
BRB	2003	7.15985	4.45972	10.1326	7.40173	5.10139	9.78063	0.525176	0	1.48311	-0.767057	-1.9425	0.476596
BRB	2004	7.41943	4.61282	10.3314	7.69737	5.3109	10.1322	0.516927	0	1.47858	-0.794867	-2.03926	0.463919
BRB	2005	7.80357	4.94428	10.7836	8.13509	5.6334	10.7605	0.504499	0	1.473	-0.836021	-2.12015	0.389642
BRB	2006	8.01839	5.0636	11.0679	8.38243	5.81762	11.0363	0.494997	0	1.47011	-0.859036	-2.17165	0.360437
BRB	2007	8.30064	5.36195	11.3312	8.70609	6.08611	11.3234	0.483816	0	1.45245	-0.889273	-2.20202	0.329152
BRB	2008	8.33152	5.41816	11.3632	8.74111	6.14315	11.3196	0.482996	0	1.43849	-0.892582	-2.2049	0.388873
BRB	2009	8.41129	5.45143	11.381	8.82975	6.15452	11.4282	0.482666	0	1.42998	-0.901127	-2.21695	0.390069
BRB	2010	8.2722	5.32558	11.3398	8.66992	6.03178	11.2867	0.488511	0	1.44087	-0.886227	-2.15203	0.425346
BRB	2011	8.35209	5.33961	11.4194	8.75826	6.07039	11.3748	0.48861	0	1.46285	-0.894785	-2.1991	0.384656
BRB	2012	8.47701	5.42975	11.6123	8.89828	6.22521	11.5601	0.486895	0	1.4751	-0.908169	-2.24969	0.393843
BRB	2013	8.63918	5.54258	11.8134	9.08017	6.30568	11.7461	0.484545	0	1.46174	-0.925542	-2.30935	0.402965
BRB	2014	8.85362	5.77242	12.0538	9.32415	6.55255	12.043	0.477988	0	1.42869	-0.948516	-2.36339	0.373291
BRB	2015	9.1816	6.08826	12.3257	9.69844	6.86496	12.471	0.466818	0	1.3947	-0.983654	-2.36086	0.391175
BRB	2016	9.39815	6.30848	12.5747	9.94593	7.18596	12.8459	0.459067	0	1.38591	-1.00685	-2.33236	0.397526
BRB	2017	9.49303	6.31875	12.7241	10.0549	7.28721	12.9902	0.455182	0	1.4019	-1.01702	-2.3016	0.414905
BRB	2018	9.46831	6.24537	12.7072	10.0272	7.27315	12.8687	0.45546	0	1.41093	-1.01437	-2.31911	0.415265
BRB	2019	9.46831	6.24537	12.7072	10.0272	7.27315	12.8687	0.45546	0	1.41093	-1.01437	-2.31911	0.415265
BRB	2020	8.2168	5.1234	11.2154	8.69383	6.08101	11.2608	0.504851	0	1.45965	-0.981876	-2.44769	0.356905
BRN	2000	0.212658	0	1.06274	0.338914	0	0.850396	0.0568491	0	0.388983	-0.183105	-0.766876	0.400474
BRN	2001	0.212658	0	1.06274	0.338914	0	0.850396	0.0568491	0	0.388983	-0.183105	-0.766876	0.400474
BRN	2002	0.152287	0	0.842131	0.243083	0	0.656286	0.0403271	0	0.306546	-0.131123	-0.597515	0.338759
BRN	2003	0.0717635	0	0.577702	0.114422	0	0.416574	0.0191315	0	0.206461	-0.0617904	-0.404308	0.277134
BRN	2004	0.0690412	0	0.564995	0.110416	0	0.396282	0.0180713	0	0.208535	-0.0594465	-0.39326	0.253724
BRN	2005	0.175806	0	0.940136	0.285287	0	0.735279	0.0418935	0	0.31197	-0.151374	-0.657694	0.336245
BRN	2006	0.324498	0	1.38535	0.529942	0.0144331	1.16987	0.0739586	0	0.446977	-0.279402	-0.988006	0.411629
BRN	2007	0.428253	0	1.66966	0.700174	0.0144331	1.47461	0.0968179	0	0.530254	-0.368738	-1.22441	0.469908
BRN	2008	0.351729	0	1.41423	0.57461	0.0144331	1.23204	0.0799667	0	0.455462	-0.302848	-1.04758	0.426348
BRN	2009	0.233174	0	1.09683	0.379205	0	0.908495	0.0547379	0	0.357358	-0.200769	-0.812447	0.393055
BRN	2010	0.282347	0	1.2186	0.462543	0.0175649	1.04554	0.0629121	0	0.379421	-0.243109	-0.907965	0.389471
BRN	2011	0.422463	0	1.61266	0.697398	0.0496404	1.41861	0.0888166	0	0.476432	-0.363752	-1.16683	0.409047
BRN	2012	0.51318	0	1.87528	0.847615	0.0496404	1.66674	0.107427	0	0.556346	-0.441862	-1.35058	0.446901
BRN	2013	0.465608	0	1.75781	0.767572	0.0320755	1.52407	0.0989377	0	0.534697	-0.400902	-1.26085	0.449792
BRN	2014	0.410957	0	1.58862	0.668099	0	1.39538	0.0967036	0	0.536795	-0.353845	-1.16156	0.446316
BRN	2015	0.409848	0	1.54999	0.657652	0	1.38102	0.105085	0	0.558212	-0.35289	-1.15217	0.441341
BRN	2016	0.413599	0	1.5697	0.657652	0	1.37892	0.112068	0	0.581236	-0.356121	-1.16479	0.452006
BRN	2017	0.413653	0	1.58367	0.657652	0	1.36614	0.112168	0	0.570545	-0.356167	-1.18489	0.451964
BRN	2018	0.411796	0	1.60242	0.657652	0	1.36528	0.108711	0	0.553933	-0.354568	-1.17176	0.445397
BRN	2019	0.411796	0	1.60242	0.657652	0	1.36528	0.108711	0	0.553933	-0.354568	-1.17176	0.445397
BRN	2020	0.508466	0	1.778	0.819027	0.0170411	1.61346	0.127242	0	0.620952	-0.437804	-1.28975	0.497881
BTN	2000	3.15778	1.23973	5.22446	1.07518	0.285751	1.91762	2.13459	0.382472	4.03334	-0.0519918	-0.354649	0.252277
BTN	2001	3.15778	1.23973	5.22446	1.07518	0.285751	1.91762	2.13459	0.382472	4.03334	-0.0519918	-0.354649	0.252277
BTN	2002	2.20292	0.622021	3.98035	0.725358	0.115765	1.42631	1.51384	0.140425	3.15518	-0.0362704	-0.291193	0.220901
BTN	2003	1.84598	0.393709	3.56772	0.594913	0.0313789	1.23695	1.28146	0.0125286	2.86938	-0.0303934	-0.270681	0.210126
BTN	2004	2.2858	0.572806	4.18802	0.745149	0.0422772	1.48333	1.57829	0.0125286	3.31794	-0.037635	-0.307349	0.227056
BTN	2005	2.04339	0.502736	3.78301	0.668005	0.0422772	1.3548	1.40903	0.0125286	3.01258	-0.0336438	-0.28316	0.205571
BTN	2006	1.23734	0.218871	2.543	0.396209	0.0108983	0.922335	0.8615	0	2.05269	-0.0203723	-0.210955	0.1602
BTN	2007	0.653535	0.0172499	1.66424	0.203282	0	0.587511	0.461013	0	1.36735	-0.0107602	-0.153042	0.128797
BTN	2008	0.516917	0	1.39976	0.160967	0	0.507483	0.364461	0	1.17879	-0.00851087	-0.137978	0.12024
BTN	2009	0.591824	0	1.54594	0.186173	0	0.55312	0.415395	0	1.2928	-0.00974419	-0.147156	0.126069
BTN	2010	0.678857	0.00226697	1.70042	0.215751	0	0.623068	0.474283	0	1.40013	-0.0111771	-0.159359	0.138054
BTN	2011	0.832417	0.0122983	1.99256	0.267938	0	0.725792	0.578185	0	1.61082	-0.0137055	-0.1736	0.147862
BTN	2012	0.899287	0.0255677	2.08334	0.291692	0	0.769481	0.622401	0	1.68725	-0.0148065	-0.177295	0.157174
BTN	2013	0.847745	0.0233007	2.00561	0.275983	0	0.727949	0.58572	0	1.63506	-0.0139578	-0.170027	0.150381
BTN	2014	0.566449	0.0132693	1.45569	0.184216	0	0.532178	0.391559	0	1.20584	-0.00932639	-0.130258	0.122992
BTN	2015	0.324056	0	1.02538	0.105173	0	0.36671	0.224219	0	0.862289	-0.00533548	-0.0982309	0.0922461
BTN	2016	0.181274	0	0.742142	0.0590068	0	0.269202	0.125252	0	0.637701	-0.00298462	-0.0782975	0.0739283
BTN	2017	0.201276	0	0.779806	0.0659808	0	0.285504	0.138609	0	0.666633	-0.00331394	-0.0833161	0.0791011
BTN	2018	0.199893	0	0.74346	0.0659808	0	0.28582	0.137204	0	0.635214	-0.00329117	-0.0845974	0.0778595
BTN	2019	0.199893	0	0.74346	0.0659808	0	0.28582	0.137204	0	0.635214	-0.00329117	-0.0845974	0.0778595
BTN	2020	0.184913	0	0.745061	0.0610339	0	0.286313	0.126923	0	0.623564	-0.00304453	-0.0834446	0.0709859
BWA	2000	6.93629	4.46055	9.52097	6.03298	3.88524	8.17709	0.986711	0	2.3824	-0.0833976	-0.470307	0.314436
BWA	2001	6.93629	4.46055	9.52097	6.03298	3.88524	8.17709	0.986711	0	2.3824	-0.0833976	-0.470307	0.314436
BWA	2002	7.04248	4.52643	9.60181	6.14556	3.98039	8.31497	0.981592	0	2.36277	-0.0846743	-0.471213	0.332034
BWA	2003	7.00085	4.42586	9.54645	6.11042	3.87966	8.26972	0.974608	0	2.31208	-0.0841738	-0.485518	0.333082
BWA	2004	6.97213	4.47128	9.47837	6.08773	3.97466	8.22964	0.968226	0	2.29598	-0.0838284	-0.496186	0.322653
BWA	2005	7.44481	4.78406	10.0388	6.58066	4.38535	8.77927	0.953657	0	2.28438	-0.0895116	-0.522792	0.309028
BWA	2006	7.91253	5.23708	10.5936	7.06893	4.80004	9.40517	0.938741	0	2.24973	-0.0951353	-0.539122	0.314587
BWA	2007	8.24957	5.52434	10.9595	7.43198	5.06716	9.80408	0.916785	0	2.22644	-0.0991876	-0.548804	0.321524
BWA	2008	7.61806	5.02734	10.2083	6.797	4.46489	9.03775	0.912653	0	2.21902	-0.0915947	-0.519723	0.312013
BWA	2009	7.46484	4.94472	10.0693	6.64777	4.37497	8.79483	0.906817	0	2.23355	-0.0897524	-0.511734	0.30819
BWA	2010	7.4687	4.94373	10.1131	6.66037	4.38541	8.84187	0.898129	0	2.24702	-0.0897989	-0.506049	0.302541
BWA	2011	7.86069	5.39722	10.6361	7.06626	4.83906	9.33535	0.888948	0	2.27327	-0.094512	-0.516683	0.324591
BWA	2012	7.58193	5.09506	10.3177	6.79193	4.5479	9.05485	0.881158	0	2.24309	-0.0911603	-0.499293	0.328028
BWA	2013	7.15306	4.75178	9.83652	6.35907	4.15227	8.59457	0.879998	0	2.21179	-0.0860038	-0.477609	0.33709
BWA	2014	7.0102	4.59746	9.6846	6.22141	4.02058	8.44886	0.873074	0	2.1344	-0.0842862	-0.464033	0.332396
BWA	2015	7.07851	4.72894	9.77884	6.30104	4.1149	8.58501	0.862579	0	2.14035	-0.0851075	-0.471218	0.335681
BWA	2016	7.31626	4.8851	10.0072	6.5491	4.36844	8.83757	0.855128	0	2.10181	-0.087966	-0.499933	0.340314
BWA	2017	7.61492	5.11325	10.2628	6.86467	4.63105	9.1884	0.841817	0	2.07798	-0.091557	-0.523548	0.336977
BWA	2018	8.16316	5.58514	10.8648	7.43234	5.14127	9.89514	0.828966	0	2.05174	-0.0981487	-0.550353	0.33231
BWA	2019	8.16316	5.58514	10.8648	7.43234	5.14127	9.89514	0.828966	0	2.05174	-0.0981487	-0.550353	0.33231
BWA	2020	7.27461	4.91033	9.73497	6.51401	4.29534	8.78181	0.848065	0	2.07348	-0.0874653	-0.500889	0.328202
CAF	2000	2.35645	0.955676	3.93102	1.72516	0.60931	2.90914	0.6319	0	1.72972	-0.000611197	-0.0339953	0.0321284
CAF	2001	2.35645	0.955676	3.93102	1.72516	0.60931	2.90914	0.6319	0	1.72972	-0.000611197	-0.0339953	0.0321284
CAF	2002	2.32708	0.965574	3.86147	1.70216	0.546724	2.85635	0.625531	0	1.71168	-0.000603581	-0.0335856	0.031303
CAF	2003	2.29403	0.934143	3.83079	1.67623	0.541747	2.80739	0.618395	0	1.66156	-0.000595007	-0.0338063	0.0310769
CAF	2004	2.28215	0.931117	3.84769	1.66711	0.53523	2.77598	0.615632	0	1.66045	-0.000591928	-0.0340326	0.032297
CAF	2005	2.29231	0.917196	3.87835	1.67556	0.569065	2.80192	0.617352	0	1.66741	-0.000594562	-0.0335196	0.0334079
CAF	2006	2.32207	0.941847	3.90065	1.69959	0.595095	2.8217	0.62308	0	1.70261	-0.00060228	-0.0344031	0.0346697
CAF	2007	2.38845	1.0085	3.92292	1.75273	0.635049	2.91028	0.636345	0	1.69511	-0.000619498	-0.0345375	0.0345096
CAF	2008	2.39495	1.01814	3.96275	1.75848	0.644499	2.91255	0.637087	0	1.71414	-0.000621182	-0.0347912	0.0340214
CAF	2009	2.41624	0.997577	3.97758	1.77613	0.631892	2.97568	0.640736	0	1.6998	-0.000626705	-0.034753	0.0341801
CAF	2010	2.45055	0.998562	4.10226	1.80444	0.613053	2.99712	0.646747	0	1.78011	-0.000635605	-0.0346244	0.0348823
CAF	2011	2.535	1.0537	4.17553	1.87285	0.647756	3.05107	0.66281	0	1.78916	-0.000657508	-0.0352606	0.0354134
CAF	2012	2.29118	0.929918	3.8847	1.68286	0.533025	2.7744	0.608914	0	1.69145	-0.000594268	-0.0334749	0.0323432
CAF	2013	2.03518	0.763185	3.57387	1.48216	0.428602	2.52984	0.553553	0	1.56631	-0.00052787	-0.0322459	0.030983
CAF	2014	1.83418	0.649951	3.31231	1.32332	0.356002	2.34276	0.511329	0	1.50908	-0.000475735	-0.0299524	0.030683
CAF	2015	1.93608	0.720333	3.39638	1.40255	0.432755	2.43542	0.534033	0	1.57232	-0.000502165	-0.0301952	0.0322842
CAF	2016	2.00918	0.747265	3.399	1.45987	0.46586	2.49249	0.549831	0	1.59241	-0.000521126	-0.0310003	0.0315375
CAF	2017	2.00806	0.739558	3.37329	1.45998	0.464469	2.49005	0.548595	0	1.57436	-0.000520835	-0.0322545	0.0304777
CAF	2018	1.98657	0.765623	3.36859	1.44426	0.433064	2.4609	0.542823	0	1.57944	-0.000515261	-0.0324336	0.0296717
CAF	2019	1.98657	0.765623	3.36859	1.44426	0.433064	2.4609	0.542823	0	1.57944	-0.000515261	-0.0324336	0.0296717
CAF	2020	1.7546	0.576524	3.08871	1.26701	0.33433	2.17889	0.488043	0	1.45463	-0.000455094	-0.0306872	0.0276099
CAN	2000	9.37614	6.42087	12.4878	7.65833	5.24971	10.2287	1.8198	0.0880386	3.67101	-0.101999	-0.549262	0.347369
CAN	2001	9.37614	6.42087	12.4878	7.65833	5.24971	10.2287	1.8198	0.0880386	3.67101	-0.101999	-0.549262	0.347369
CAN	2002	9.44755	6.5794	12.5649	7.71667	5.26595	10.2868	1.83366	0.0880386	3.68878	-0.102776	-0.540495	0.350286
CAN	2003	9.49857	6.53204	12.5681	7.75833	5.30705	10.3	1.84356	0.050322	3.66621	-0.103331	-0.531804	0.342694
CAN	2004	9.60059	6.57317	12.7084	7.84167	5.29265	10.3966	1.86337	0.0511559	3.75225	-0.104441	-0.537848	0.332059
CAN	2005	9.75363	6.58967	12.8975	7.96667	5.44123	10.5474	1.89307	0.0511559	3.7984	-0.106105	-0.556307	0.340648
CAN	2006	9.94748	6.7172	13.0988	8.125	5.56846	10.6748	1.93069	0.037118	3.86638	-0.108214	-0.571835	0.344556
CAN	2007	10.0903	6.82579	13.185	8.24167	5.63383	10.7139	1.95842	0.00488213	3.86817	-0.109768	-0.570702	0.355784
CAN	2008	10.1821	6.99183	13.3623	8.31667	5.72616	10.7822	1.97624	0.00710221	3.92654	-0.110767	-0.57926	0.343499
CAN	2009	10.2332	7.20131	13.398	8.35833	5.78836	10.7979	1.98614	0.0206333	3.96904	-0.111322	-0.586752	0.354858
CAN	2010	10.2127	7.21668	13.4497	8.34167	5.88628	10.7947	1.98218	0.0402799	3.99347	-0.1111	-0.592085	0.339466
CAN	2011	10.1719	7.07359	13.3545	8.30833	5.79601	10.779	1.97426	0.0380598	3.99774	-0.110656	-0.582762	0.341418
CAN	2012	10.1005	6.93284	13.2622	8.25	5.75527	10.7542	1.9604	0.0466841	3.92492	-0.109879	-0.561244	0.324644
CAN	2013	10.0495	6.85868	13.1706	8.20833	5.70065	10.6994	1.9505	0.0513173	3.90039	-0.109324	-0.564279	0.331883
CAN	2014	9.94748	6.8926	13.0232	8.125	5.60744	10.5632	1.93069	0.0513173	3.81743	-0.108214	-0.556281	0.326917
CAN	2015	9.91687	6.87929	13.0686	8.1	5.60715	10.51	1.92475	0.029162	3.83104	-0.107881	-0.562561	0.328291
CAN	2016	9.91687	6.8648	13.1098	8.1	5.61265	10.5781	1.92475	0	3.8034	-0.107881	-0.560691	0.336145
CAN	2017	9.94748	6.82263	13.0763	8.125	5.72257	10.5518	1.93069	0	3.81716	-0.108214	-0.575001	0.340739
CAN	2018	9.89647	6.75091	12.9881	8.08333	5.67082	10.4894	1.92079	0.02711	3.85006	-0.107659	-0.5755	0.347739
CAN	2019	9.89647	6.75091	12.9881	8.08333	5.67082	10.4894	1.92079	0.02711	3.85006	-0.107659	-0.5755	0.347739
CAN	2020	9.88626	6.78488	12.9969	8.075	5.57687	10.5664	1.91881	0	3.73145	-0.107548	-0.555133	0.376187
CHE	2000	12.4846	9.02936	15.8156	11.0772	7.95733	13.972	0.513425	0	1.45882	0.894	-0.438624	2.20228
CHE	2001	12.4846	9.02936	15.8156	11.0772	7.95733	13.972	0.513425	0	1.45882	0.894	-0.438624	2.20228
CHE	2002	12.3257	8.84917	15.6725	10.9278	7.92774	13.8415	0.515223	0	1.48557	0.882618	-0.421522	2.24599
CHE	2003	12.1228	8.86318	15.4724	10.737	7.90098	13.6712	0.517697	0	1.4933	0.868094	-0.427869	2.18999
CHE	2004	11.8766	8.76469	15.1803	10.5057	7.76244	13.3843	0.520434	0	1.51828	0.850459	-0.423241	2.12992
CHE	2005	11.6615	8.60061	14.8425	10.313	7.59756	13.0513	0.513382	0	1.49324	0.835056	-0.414878	2.08076
CHE	2006	11.6061	8.53143	14.7538	10.2793	7.54187	13.018	0.495665	0	1.45717	0.83109	-0.39019	2.11005
CHE	2007	11.6319	8.47099	14.8835	10.3261	7.5854	13.1075	0.472875	0	1.40703	0.832942	-0.369088	2.143
CHE	2008	11.5875	8.46801	14.9114	10.2955	7.56253	13.1749	0.462222	0	1.37108	0.829756	-0.390051	2.12855
CHE	2009	11.4284	8.34397	14.687	10.1494	7.45777	12.9221	0.460642	0	1.36193	0.818367	-0.426809	2.10127
CHE	2010	11.3171	8.3557	14.5624	10.0493	7.32921	12.8594	0.457333	0	1.36189	0.810394	-0.443438	2.06776
CHE	2011	11.2074	8.23325	14.3717	9.95536	7.22539	12.7017	0.449512	0	1.34908	0.802543	-0.448059	2.04372
CHE	2012	11.1025	8.04712	14.2514	9.86718	7.07409	12.6228	0.440332	0	1.35321	0.795033	-0.447246	2.0123
CHE	2013	10.9622	7.95534	14.0105	9.74301	7.04112	12.4456	0.434215	0	1.32787	0.784984	-0.426778	2.0091
CHE	2014	10.8672	7.91677	14.0103	9.66192	6.95428	12.4237	0.427086	0	1.35512	0.778179	-0.437335	1.98313
CHE	2015	10.6944	7.79293	13.8809	9.50649	6.89018	12.2063	0.422078	0	1.33915	0.765804	-0.444466	1.96728
CHE	2016	10.5256	7.62428	13.6811	9.35362	6.7715	11.9739	0.41827	0	1.33726	0.753719	-0.469838	1.92121
CHE	2017	10.3574	7.54016	13.4468	9.20215	6.68731	11.7768	0.413587	0	1.3078	0.741676	-0.436345	1.92022
CHE	2018	10.3969	7.61017	13.4203	9.24549	6.66989	11.8577	0.40689	0	1.30703	0.744502	-0.439133	1.94921
CHE	2019	10.3969	7.61017	13.4203	9.24549	6.66989	11.8577	0.40689	0	1.30703	0.744502	-0.439133	1.94921
CHE	2020	10.0676	7.14581	13.2343	8.93683	6.30822	11.7171	0.409832	0	1.3017	0.720921	-0.40276	1.88487
CHL	2000	6.55045	4.31687	8.86762	6.12667	3.9581	8.2656	0.430733	0	1.33089	-0.00694605	-0.121323	0.107701
CHL	2001	6.55045	4.31687	8.86762	6.12667	3.9581	8.2656	0.430733	0	1.33089	-0.00694605	-0.121323	0.107701
CHL	2002	6.59461	4.34961	8.87694	6.17333	4.02252	8.26677	0.428273	0	1.33646	-0.00699288	-0.123099	0.109109
CHL	2003	6.66481	4.34176	8.93335	6.24667	4.05675	8.31716	0.425208	0	1.29675	-0.00706731	-0.126258	0.105599
CHL	2004	7.16396	4.86535	9.57477	6.75333	4.57113	8.95734	0.418228	0	1.27421	-0.00759661	-0.12928	0.111298
CHL	2005	7.47088	5.12067	9.89061	7.07	4.84382	9.32929	0.408807	0	1.24473	-0.00792207	-0.129934	0.110459
CHL	2006	7.82063	5.42926	10.3334	7.43	5.11526	9.86914	0.398919	0	1.2476	-0.00829293	-0.130579	0.11646
CHL	2007	7.72965	5.28959	10.1808	7.34333	4.97167	9.71379	0.394515	0	1.2526	-0.00819646	-0.129891	0.115993
CHL	2008	7.84087	5.43348	10.38	7.45667	5.03849	9.84351	0.392516	0	1.28546	-0.0083144	-0.130776	0.119123
CHL	2009	7.89177	5.46928	10.5429	7.51	5.09942	9.9369	0.390141	0	1.25401	-0.00836837	-0.133478	0.120811
CHL	2010	7.79076	5.41729	10.4625	7.41333	5.04326	9.88547	0.385686	0	1.24251	-0.00826126	-0.133226	0.118717
CHL	2011	8.00679	5.63523	10.7135	7.64	5.29848	10.1782	0.375283	0	1.18171	-0.00849034	-0.136377	0.119411
CHL	2012	7.89559	5.53682	10.5106	7.53333	5.17014	9.97034	0.370625	0	1.18041	-0.00837242	-0.135241	0.118177
CHL	2013	8.18876	5.78406	10.7753	7.83333	5.44189	10.2634	0.364108	0	1.16976	-0.0086833	-0.140603	0.120539
CHL	2014	8.03619	5.56556	10.5336	7.68	5.22141	10.012	0.364707	0	1.17433	-0.00852151	-0.137872	0.118332
CHL	2015	7.75342	5.34742	10.2351	7.39667	5.00514	9.73121	0.364975	0	1.1937	-0.00822167	-0.133726	0.113182
CHL	2016	7.0193	4.68944	9.38177	6.66	4.37306	8.8535	0.366738	0	1.18148	-0.00744321	-0.126809	0.10867
CHL	2017	6.49668	4.30167	8.80377	6.13667	4.0519	8.26075	0.366904	0	1.21469	-0.00688903	-0.120104	0.106924
CHL	2018	6.74572	4.48065	9.09949	6.39	4.26512	8.50646	0.362878	0	1.19251	-0.00715311	-0.122515	0.107792
CHL	2019	6.74572	4.48065	9.09949	6.39	4.26512	8.50646	0.362878	0	1.19251	-0.00715311	-0.122515	0.107792
CHL	2020	7.55789	5.16934	10.0835	7.20614	4.81448	9.41931	0.359764	0	1.20965	-0.00801433	-0.122722	0.12293
CHN	2000	3.62488	1.79873	5.58813	2.67206	1.21282	4.09121	0.95155	0	2.321	0.00126868	-0.0498355	0.05242
CHN	2001	3.62488	1.79873	5.58813	2.67206	1.21282	4.09121	0.95155	0	2.321	0.00126868	-0.0498355	0.05242
CHN	2002	3.38305	1.60816	5.28565	2.47936	1.06732	3.85348	0.902507	0	2.23092	0.00118404	-0.04758	0.0500646
CHN	2003	3.25173	1.50387	5.15697	2.3792	1.01233	3.72554	0.87139	0	2.16301	0.00113808	-0.0461015	0.0478093
CHN	2004	3.25916	1.56554	5.18294	2.3941	1.06236	3.7796	0.863927	0	2.18118	0.00114068	-0.0459952	0.0470316
CHN	2005	3.45674	1.70992	5.42917	2.5681	1.16139	3.97342	0.88743	0	2.22935	0.00120983	-0.0463599	0.047273
CHN	2006	3.82535	2.02606	5.85077	2.8926	1.39076	4.37513	0.931416	0	2.29077	0.00133884	-0.0491315	0.0504619
CHN	2007	4.23353	2.23879	6.30923	3.2579	1.62348	4.7622	0.974154	0	2.31455	0.0014817	-0.0506375	0.0534872
CHN	2008	4.71038	2.66332	6.8721	3.69465	1.94486	5.32975	1.01407	0	2.37225	0.00164859	-0.0552656	0.057047
CHN	2009	5.26438	3.06893	7.48207	4.21886	2.40045	5.9344	1.04367	0	2.38592	0.00184249	-0.0572537	0.0613348
CHN	2010	5.90146	3.67174	8.19899	4.83378	2.91445	6.71645	1.06561	0	2.45818	0.00206546	-0.060031	0.0645566
CHN	2011	6.5011	4.13756	8.86905	5.42665	3.42221	7.39914	1.07217	0	2.4655	0.00227533	-0.0614171	0.069086
CHN	2012	6.92266	4.45075	9.42357	5.8559	3.69948	8.00451	1.06433	0	2.52774	0.00242287	-0.065792	0.0699673
CHN	2013	7.16365	4.58935	9.71658	6.10906	3.88189	8.29599	1.05208	0	2.47755	0.00250722	-0.0691131	0.069973
CHN	2014	7.28556	4.72369	9.87669	6.24346	3.99079	8.45342	1.03954	0	2.47266	0.00254988	-0.0711468	0.0701115
CHN	2015	7.34536	4.78734	9.89648	6.31554	4.04385	8.4846	1.02725	0	2.41078	0.00257082	-0.0713715	0.070649
CHN	2016	7.17558	4.70343	9.7028	6.15879	3.90399	8.29723	1.01428	0	2.38904	0.0025114	-0.0685192	0.0708623
CHN	2017	6.53122	4.15758	8.98402	5.54387	3.43176	7.57655	0.985063	0	2.3509	0.00228587	-0.065722	0.0673394
CHN	2018	5.72525	3.6103	8.07494	4.77677	2.86249	6.68334	0.946476	0	2.30043	0.00200379	-0.0609761	0.0636303
CHN	2019	5.72525	3.6103	8.07494	4.77677	2.86249	6.68334	0.946476	0	2.30043	0.00200379	-0.0609761	0.0636303
CHN	2020	4.58112	2.56912	6.77331	3.72084	2.11607	5.31461	0.858679	0	2.17343	0.00160335	-0.0560678	0.0594457
CIV	2000	4.21117	2.24279	6.39801	3.0022	1.50655	4.46149	1.20963	0	2.82027	-0.000660036	-0.0345592	0.0341635
CIV	2001	4.21117	2.24279	6.39801	3.0022	1.50655	4.46149	1.20963	0	2.82027	-0.000660036	-0.0345592	0.0341635
CIV	2002	4.35703	2.34313	6.49386	3.12418	1.58678	4.6182	1.23353	0	2.84506	-0.000682896	-0.036211	0.0346512
CIV	2003	4.35015	2.32417	6.47576	3.11994	1.58496	4.59877	1.23089	0	2.85141	-0.000681819	-0.0373863	0.0345378
CIV	2004	4.35355	2.27357	6.5355	3.1249	1.58237	4.65647	1.22933	0	2.80824	-0.000682351	-0.0372489	0.0353736
CIV	2005	4.25585	2.17382	6.43529	3.04628	1.55985	4.54952	1.21024	0	2.76552	-0.000667039	-0.0367428	0.035265
CIV	2006	4.231	2.1842	6.44858	3.0284	1.55823	4.55124	1.20327	0	2.7537	-0.000663144	-0.0360501	0.0348384
CIV	2007	4.18836	2.17234	6.35158	2.99589	1.54507	4.51927	1.19313	0	2.72539	-0.000656461	-0.0356257	0.0339672
CIV	2008	4.22194	2.27304	6.36569	3.02678	1.56518	4.56796	1.19583	0	2.70957	-0.000661724	-0.0352116	0.033196
CIV	2009	3.52601	1.75103	5.42361	2.49124	1.17237	3.87676	1.03532	0	2.4239	-0.000552648	-0.0321705	0.0304689
CIV	2010	2.82185	1.29901	4.56788	1.94768	0.785941	3.15923	0.874613	0	2.15074	-0.000442281	-0.0291985	0.0274862
CIV	2011	2.11833	0.762464	3.6875	1.40232	0.403653	2.46222	0.716337	0	1.8837	-0.000332015	-0.0269631	0.0245447
CIV	2012	2.15387	0.796858	3.74735	1.42932	0.379591	2.48127	0.724889	0	1.88732	-0.000337586	-0.027025	0.024085
CIV	2013	2.26088	0.839461	3.88414	1.50984	0.431945	2.5953	0.751398	0	1.94498	-0.000354358	-0.0270369	0.0249288
CIV	2014	2.43888	0.954417	4.1429	1.64435	0.530585	2.75868	0.794912	0	2.07098	-0.000382257	-0.0272669	0.0263125
CIV	2015	2.5693	1.02225	4.28794	1.74337	0.648653	2.8775	0.826336	0	2.11548	-0.000402698	-0.0282361	0.0270505
CIV	2016	2.65313	1.09499	4.38693	1.80827	0.704048	2.94528	0.845282	0	2.16895	-0.000415838	-0.0283663	0.0271258
CIV	2017	2.71299	1.15704	4.41021	1.85632	0.733416	2.99428	0.8571	0	2.14553	-0.00042522	-0.0283601	0.0270611
CIV	2018	2.80459	1.2199	4.58731	1.92883	0.75345	3.12202	0.876202	0	2.19269	-0.000439576	-0.0280749	0.0280744
CIV	2019	2.80459	1.2199	4.58731	1.92883	0.75345	3.12202	0.876202	0	2.19269	-0.000439576	-0.0280749	0.0280744
CIV	2020	2.85497	1.23526	4.47144	1.97233	0.797386	3.18783	0.883079	0	2.17869	-0.000447471	-0.0302238	0.0278174
CMR	2000	10.7443	6.898	14.7244	4.20483	2.4359	5.95681	6.5467	3.07563	10.1316	-0.00726931	-0.125745	0.112099
CMR	2001	10.7443	6.898	14.7244	4.20483	2.4359	5.95681	6.5467	3.07563	10.1316	-0.00726931	-0.125745	0.112099
CMR	2002	11.0699	7.2007	15.0469	4.43837	2.59969	6.24728	6.63903	3.09933	10.2552	-0.00748964	-0.12739	0.11305
CMR	2003	11.1602	7.26173	15.1808	4.52123	2.72187	6.30538	6.64647	3.23102	10.2484	-0.00755069	-0.130318	0.114519
CMR	2004	11.2808	7.39746	15.4691	4.63024	2.82191	6.45212	6.65816	3.20526	10.3436	-0.0076323	-0.13097	0.110625
CMR	2005	11.4648	7.53276	15.7295	4.79107	2.95073	6.68298	6.68146	3.35591	10.354	-0.0077568	-0.13149	0.112294
CMR	2006	11.6935	7.58329	15.9339	4.98894	3.11518	6.92103	6.71251	3.20708	10.4131	-0.00791157	-0.131356	0.109506
CMR	2007	11.9238	7.83108	16.0674	5.19879	3.24973	7.14186	6.73312	3.14358	10.3151	-0.00806739	-0.132197	0.1113
CMR	2008	12.1459	7.99144	16.262	5.40952	3.39696	7.40011	6.7446	3.03511	10.3619	-0.00821763	-0.130002	0.113615
CMR	2009	12.3958	8.17838	16.4873	5.65164	3.56959	7.73531	6.75255	3.1253	10.4166	-0.00838671	-0.131364	0.112935
CMR	2010	12.5459	8.28361	16.6349	5.80987	3.69294	7.93511	6.74455	3.20379	10.3503	-0.00848828	-0.134916	0.116205
CMR	2011	12.7837	8.58073	16.9466	6.06635	3.887	8.20675	6.72604	3.29453	10.3161	-0.00864918	-0.142148	0.117661
CMR	2012	12.9755	8.86708	17.1947	6.28801	4.06378	8.48255	6.69623	3.28284	10.3225	-0.0087789	-0.145018	0.12287
CMR	2013	12.4779	8.47676	16.7596	5.88827	3.71907	7.97721	6.59806	3.25752	10.2197	-0.00844225	-0.141095	0.120046
CMR	2014	11.7198	7.76915	15.7663	5.25036	3.27237	7.23041	6.47741	3.01453	10.0226	-0.00792937	-0.131763	0.114843
CMR	2015	10.7237	6.82377	14.7054	4.43015	2.62764	6.25435	6.30085	2.78009	9.69587	-0.00725543	-0.12244	0.109301
CMR	2016	10.4072	6.44294	14.175	4.2234	2.50257	6.03401	6.1908	2.65336	9.59283	-0.00704124	-0.119877	0.106487
CMR	2017	10.1617	6.12663	14.0591	4.07145	2.33769	5.89063	6.09716	2.59333	9.54425	-0.00687519	-0.119123	0.106325
CMR	2018	10.1012	6.08513	13.8814	4.04809	2.30174	5.86589	6.05994	2.61467	9.41482	-0.00683423	-0.121164	0.103333
CMR	2019	10.1012	6.08513	13.8814	4.04809	2.30174	5.86589	6.05994	2.61467	9.41482	-0.00683423	-0.121164	0.103333
CMR	2020	9.60046	5.76835	13.5193	3.75119	2.08556	5.48221	5.85576	2.6456	9.41588	-0.00649544	-0.11927	0.105901
COD	2000	8.29227	5.32956	11.3619	5.60823	3.63611	7.75818	2.68411	0.56081	4.98069	-6.65e-05	-0.0113045	0.0113799
COD	2001	8.29227	5.32956	11.3619	5.60823	3.63611	7.75818	2.68411	0.56081	4.98069	-6.65e-05	-0.0113045	0.0113799
COD	2002	8.4333	5.39639	11.4952	5.74935	3.69235	7.87607	2.68402	0.535981	4.98316	-6.76e-05	-0.0113866	0.0108901
COD	2003	8.67668	5.64515	11.7895	5.99662	3.89768	8.16605	2.68013	0.484797	5.01625	-6.95e-05	-0.0113601	0.0112065
COD	2004	7.08286	4.33258	9.87915	4.7261	2.9216	6.5819	2.35682	0.303735	4.46276	-5.68e-05	-0.0100572	0.0098564
COD	2005	5.52034	3.02599	8.02983	3.47831	1.94559	5.08457	2.04208	0.117601	3.9726	-4.42e-05	-0.00875993	0.00885419
COD	2006	3.76043	1.66478	6.01647	2.03643	0.821984	3.2825	1.72403	0	3.54858	-3.01e-05	-0.00761874	0.00746783
COD	2007	3.91549	1.7069	6.22386	2.14062	0.866023	3.42112	1.7749	0	3.66681	-3.14e-05	-0.0077199	0.00770097
COD	2008	4.14762	1.9209	6.48894	2.29787	0.98603	3.58549	1.84978	0.0257177	3.79216	-3.32e-05	-0.00806787	0.0079318
COD	2009	3.65004	1.57341	5.76058	2.00234	0.753201	3.20829	1.64773	0.0257177	3.43504	-2.93e-05	-0.00738148	0.00743376
COD	2010	3.06342	1.23508	5.00241	1.64313	0.515888	2.73339	1.42032	0.0257177	3.10424	-2.46e-05	-0.00682606	0.00680197
COD	2011	2.40057	0.838571	4.19234	1.22966	0.23756	2.21019	1.17093	0	2.6927	-1.92e-05	-0.00593891	0.00603652
COD	2012	2.54645	0.932883	4.3728	1.31525	0.339838	2.33707	1.23122	0	2.74602	-2.04e-05	-0.00600207	0.00620216
COD	2013	2.64139	0.961684	4.46882	1.3725	0.369345	2.45745	1.26891	0	2.73726	-2.12e-05	-0.0060427	0.00617798
COD	2014	2.58226	0.904477	4.39212	1.34109	0.332143	2.42856	1.24119	0	2.68149	-2.07e-05	-0.00615692	0.00618853
COD	2015	2.44432	0.809517	4.21041	1.264	0.269847	2.29917	1.18034	0	2.65428	-1.96e-05	-0.00619422	0.00588801
COD	2016	2.27664	0.727721	3.95304	1.16981	0.214807	2.12841	1.10685	0	2.52015	-1.82e-05	-0.00607089	0.00574102
COD	2017	2.20341	0.702718	3.87416	1.13065	0.219675	2.07276	1.07278	0	2.48805	-1.77e-05	-0.00585504	0.00560464
COD	2018	2.11786	0.662154	3.77712	1.08459	0.192912	2.00353	1.03329	0	2.37874	-1.7e-05	-0.00558442	0.00570484
COD	2019	2.11786	0.662154	3.77712	1.08459	0.192912	2.00353	1.03329	0	2.37874	-1.7e-05	-0.00558442	0.00570484
COD	2020	1.91996	0.582796	3.50791	0.977691	0.138691	1.85543	0.942281	0	2.27008	-1.54e-05	-0.00538155	0.00572384
COG	2000	2.83255	1.33147	4.48262	2.25564	0.956563	3.54851	0.57955	0	1.61695	-0.00264587	-0.0741297	0.0664878
COG	2001	2.83255	1.33147	4.48262	2.25564	0.956563	3.54851	0.57955	0	1.61695	-0.00264587	-0.0741297	0.0664878
COG	2002	2.92621	1.3665	4.6306	2.33765	1.00423	3.70509	0.591294	0	1.63022	-0.00273335	-0.0772778	0.0682128
COG	2003	2.92448	1.39671	4.65568	2.33765	1.0224	3.71252	0.58957	0	1.66315	-0.00273174	-0.0754422	0.0660804
COG	2004	2.88044	1.31271	4.58933	2.30125	0.977344	3.64742	0.581876	0	1.65507	-0.0026906	-0.0736767	0.0658577
COG	2005	3.02925	1.44796	4.77845	2.43438	1.03484	3.79262	0.597702	0	1.6724	-0.0028296	-0.0755799	0.0685212
COG	2006	3.33329	1.59618	5.0985	2.70332	1.19207	4.11978	0.633082	0	1.69518	-0.00311361	-0.0790493	0.073394
COG	2007	3.69858	1.88038	5.58219	3.03046	1.44205	4.5505	0.671579	0	1.79534	-0.00345483	-0.0850272	0.0778982
COG	2008	3.98005	2.08375	5.89415	3.28695	1.65031	4.84653	0.696818	0	1.86104	-0.00371775	-0.0860291	0.078628
COG	2009	4.34907	2.35219	6.45285	3.63025	1.87968	5.27098	0.722887	0	1.92556	-0.00406244	-0.0916018	0.0831051
COG	2010	4.65036	2.63179	6.79942	3.91418	2.13603	5.64334	0.740523	0	1.91972	-0.00434388	-0.0931602	0.0879958
COG	2011	4.9574	2.9238	7.18814	4.20714	2.39473	6.02685	0.754885	0	1.94812	-0.00463068	-0.0978561	0.0940076
COG	2012	5.09663	3.08406	7.27593	4.34256	2.55371	6.19694	0.758834	0	1.95725	-0.00476074	-0.100712	0.0965545
COG	2013	5.20837	3.16208	7.39521	4.45187	2.63769	6.31048	0.761358	0	1.98712	-0.00486511	-0.106354	0.0967171
COG	2014	5.23619	3.10072	7.44127	4.47571	2.62298	6.31125	0.765371	0	1.96318	-0.00489109	-0.109043	0.094469
COG	2015	5.67254	3.42088	8.00163	4.89637	2.9494	6.86952	0.781472	0	1.98994	-0.00529869	-0.111501	0.0963716
COG	2016	6.12073	3.78182	8.4771	5.33134	3.27943	7.36694	0.795102	0	1.98537	-0.00571734	-0.112686	0.0985262
COG	2017	6.50063	4.12758	8.901	5.70095	3.57952	7.85205	0.805759	0	2.01014	-0.0060722	-0.114043	0.104291
COG	2018	6.39562	4.08403	8.69672	5.59943	3.48683	7.60907	0.802164	0	2.01086	-0.00597411	-0.114551	0.105902
COG	2019	6.39562	4.08403	8.69672	5.59943	3.48683	7.60907	0.802164	0	2.01086	-0.00597411	-0.114551	0.105902
COG	2020	6.04913	3.82825	8.4693	5.25765	3.25484	7.27521	0.797128	0	2.01524	-0.00565045	-0.114843	0.094893
COK	2000	2.58439	0.614461	4.76724	2.54056	1.17886	3.94174	0.699913	0	1.87934	-0.656086	-1.78555	0.489306
COK	2001	2.58439	0.614461	4.76724	2.54056	1.17886	3.94174	0.699913	0	1.87934	-0.656086	-1.78555	0.489306
COK	2002	3.84641	1.50353	6.38769	4.07691	2.34114	5.82204	0.745967	0	1.94115	-0.976469	-2.31165	0.372907
COK	2003	5.15114	2.44376	8.05779	5.6415	3.62451	7.71112	0.817333	0	2.0237	-1.30769	-2.86156	0.184855
COK	2004	6.50703	3.35907	9.74752	7.23114	4.83916	9.64558	0.927791	0	2.19222	-1.65191	-3.4939	0.0915941
COK	2005	6.40119	3.24968	9.53057	7.09818	4.76097	9.47304	0.928049	0	2.20786	-1.62504	-3.44248	0.11386
COK	2006	6.96787	3.62951	10.2297	7.8395	5.35782	10.3119	0.897276	0	2.17873	-1.7689	-3.66097	0.0625309
COK	2007	7.62437	4.17999	11.0506	8.69461	6.05283	11.2494	0.865326	0	2.14255	-1.93556	-3.89874	-0.0170984
COK	2008	8.38072	4.84719	11.9863	9.68612	7.01873	12.4128	0.822175	0	2.02525	-2.12757	-4.22367	-0.16042
COK	2009	8.81567	5.32406	12.4644	10.265	7.53337	13.0649	0.78864	0	1.9545	-2.23799	-4.34784	-0.225063
COK	2010	8.49229	5.04724	12.1661	9.84555	7.25135	12.5516	0.802641	0	1.97233	-2.1559	-4.2056	-0.196702
COK	2011	9.62359	5.92831	13.4779	11.3481	8.47651	14.1757	0.718607	0	1.83248	-2.44309	-4.61345	-0.330712
COK	2012	9.91851	6.11487	13.8175	11.742	8.83762	14.6017	0.694487	0	1.81627	-2.51796	-4.72748	-0.364785
COK	2013	10.9822	7.0185	15.014	13.1462	10.0898	16.2353	0.624037	0	1.67999	-2.78801	-5.11472	-0.458469
COK	2014	10.4402	6.62841	14.277	12.4298	9.49826	15.4543	0.660793	0	1.76447	-2.6504	-4.90452	-0.439648
COK	2015	10.4817	6.66609	14.2909	12.4869	9.53347	15.5725	0.655733	0	1.72104	-2.66094	-4.98182	-0.408262
COK	2016	10.5618	6.59959	14.4531	12.5951	9.48338	15.6806	0.648058	0	1.73913	-2.68128	-4.99486	-0.45837
COK	2017	10.5603	6.60836	14.6724	12.5951	9.47245	15.7688	0.646094	0	1.7231	-2.68088	-5.00624	-0.402441
COK	2018	10.5583	6.62802	14.7342	12.5951	9.48717	15.7755	0.643685	0	1.74251	-2.6804	-4.95638	-0.461347
COK	2019	10.5583	6.62802	14.7342	12.5951	9.48717	15.7755	0.643685	0	1.74251	-2.6804	-4.95638	-0.461347
COK	2020	9.81635	6.004	13.8176	11.6189	8.66454	14.606	0.689454	0	1.80464	-2.49203	-4.57195	-0.308087
COL	2000	5.33948	3.21389	7.62858	4.50561	2.66339	6.293	0.835579	0	2.14324	-0.00170736	-0.0592068	0.055449
COL	2001	5.33948	3.21389	7.62858	4.50561	2.66339	6.293	0.835579	0	2.14324	-0.00170736	-0.0592068	0.055449
COL	2002	5.19583	3.06577	7.44464	4.37225	2.54859	6.11984	0.825241	0	2.10965	-0.00166142	-0.0582273	0.054579
COL	2003	5.13994	3.03903	7.30712	4.32342	2.45722	6.04154	0.818168	0	2.10175	-0.00164355	-0.0564925	0.053874
COL	2004	5.12243	2.98136	7.24501	4.31187	2.37055	6.02842	0.812198	0	2.0173	-0.00163795	-0.0566999	0.0543322
COL	2005	5.22725	3.04007	7.41674	4.4177	2.486	6.19092	0.81122	0	2.00617	-0.00167147	-0.0580265	0.0541115
COL	2006	5.3594	3.13532	7.58495	4.55057	2.60809	6.36971	0.810538	0	1.98608	-0.00171372	-0.0601653	0.053143
COL	2007	5.37536	3.21632	7.64035	4.5722	2.71283	6.3871	0.804881	0	2.06222	-0.00171883	-0.0600444	0.0524575
COL	2008	5.2983	3.24211	7.49302	4.50339	2.68824	6.32581	0.796608	0	2.0362	-0.00169419	-0.0591957	0.0540683
COL	2009	5.13277	3.11699	7.33413	4.34943	2.62013	6.15558	0.784981	0	2.04393	-0.00164126	-0.0573437	0.0542572
COL	2010	5.06869	3.04957	7.25847	4.2935	2.56793	6.1769	0.77681	0	2.00285	-0.00162077	-0.0582798	0.0540925
COL	2011	5.06327	2.98149	7.25925	4.29423	2.48811	6.14275	0.77066	0	2.01925	-0.00161904	-0.0591302	0.05425
COL	2012	5.0915	2.97295	7.29823	4.32737	2.4649	6.17308	0.765755	0	1.95382	-0.00162806	-0.0587741	0.0549925
COL	2013	5.0567	2.96371	7.22685	4.2999	2.41097	6.07652	0.758413	0	1.94658	-0.00161693	-0.0565785	0.0555142
COL	2014	4.97987	2.95463	7.119	4.23136	2.41683	5.97734	0.750105	0	1.94034	-0.00159237	-0.0559545	0.054652
COL	2015	5.01742	3.02198	7.14446	4.2711	2.47297	6.01838	0.747927	0	1.97688	-0.00160437	-0.0565162	0.0547821
COL	2016	5.00168	3.01202	7.09826	4.25947	2.47475	5.97735	0.74381	0	1.97134	-0.00159934	-0.0553379	0.0533101
COL	2017	5.00819	3.02079	7.1165	4.27111	2.47066	5.98292	0.738679	0	1.96452	-0.00160142	-0.0548401	0.0531815
COL	2018	4.91572	2.84635	7.00733	4.18882	2.35072	5.90792	0.728474	0	1.96459	-0.00157185	-0.0561535	0.0524931
COL	2019	4.91572	2.84635	7.00733	4.18882	2.35072	5.90792	0.728474	0	1.96459	-0.00157185	-0.0561535	0.0524931
COL	2020	4.24291	2.31892	6.2686	3.56018	1.85463	5.30432	0.684093	0	1.88617	-0.00135672	-0.0506381	0.0491199
COM	2000	0.156733	0	0.564446	0.110608	0	0.387776	0.047843	0	0.342196	-0.00171805	-0.0598656	0.0545233
COM	2001	0.156733	0	0.564446	0.110608	0	0.387776	0.047843	0	0.342196	-0.00171805	-0.0598656	0.0545233
COM	2002	0.267245	0	0.788972	0.189934	0	0.550416	0.0802406	0	0.451351	-0.00292944	-0.0752444	0.0671347
COM	2003	0.379402	0.00251749	1.02123	0.270464	0	0.693378	0.113096	0	0.560605	-0.00415886	-0.0897051	0.0838528
COM	2004	0.474501	0.00492519	1.21514	0.338656	0	0.833532	0.141046	0	0.670165	-0.00520131	-0.101995	0.095684
COM	2005	0.431357	0.00492519	1.13612	0.307509	0	0.772227	0.128576	0	0.618804	-0.00472837	-0.0964587	0.0921122
COM	2006	0.339228	0.0024077	0.947107	0.241247	0	0.662477	0.101699	0	0.53552	-0.00371849	-0.086777	0.0795514
COM	2007	0.2529	0	0.786255	0.179321	0	0.540234	0.0763506	0	0.45122	-0.00277219	-0.0759846	0.0687636
COM	2008	0.213869	0	0.708666	0.151365	0	0.478847	0.0648479	0	0.430558	-0.00234435	-0.0696303	0.0619528
COM	2009	0.20327	0	0.696384	0.143847	0	0.460378	0.0616518	0	0.423406	-0.00222817	-0.0663652	0.059804
COM	2010	0.195038	0	0.668453	0.138023	0	0.456902	0.059153	0	0.40644	-0.00213794	-0.064737	0.0598679
COM	2011	0.181111	0	0.646115	0.128148	0	0.454733	0.054948	0	0.387503	-0.00198527	-0.0626263	0.0598478
COM	2012	0.210162	0	0.716309	0.148991	0	0.503076	0.0634745	0	0.413119	-0.00230372	-0.0678517	0.06443
COM	2013	0.219915	0	0.731787	0.156005	0	0.506506	0.066321	0	0.423447	-0.00241063	-0.0694303	0.063666
COM	2014	0.21605	0	0.711907	0.153299	0	0.488481	0.0651195	0	0.418561	-0.00236827	-0.0689421	0.0621563
COM	2015	0.203958	0	0.675279	0.144709	0	0.465341	0.0614852	0	0.40134	-0.00223571	-0.0689077	0.0609661
COM	2016	0.230367	0	0.726023	0.163706	0	0.507846	0.0691854	0	0.421548	-0.00252519	-0.0735952	0.0656572
COM	2017	0.250611	0	0.777353	0.178303	0	0.535356	0.0750548	0	0.440808	-0.00274711	-0.0750579	0.0696962
COM	2018	0.252808	0	0.784923	0.179981	0	0.548951	0.0755983	0	0.444979	-0.00277119	-0.0744385	0.0716891
COM	2019	0.252808	0	0.784923	0.179981	0	0.548951	0.0755983	0	0.444979	-0.00277119	-0.0744385	0.0716891
COM	2020	0.226526	0	0.735152	0.161233	0	0.519084	0.0677759	0	0.43759	-0.0024831	-0.0704307	0.0677722
CPV	2000	4.57175	2.54854	6.79526	3.74362	2.06109	5.42738	0.898898	0	2.23817	-0.0707676	-0.445985	0.292957
CPV	2001	4.57175	2.54854	6.79526	3.74362	2.06109	5.42738	0.898898	0	2.23817	-0.0707676	-0.445985	0.292957
CPV	2002	4.66968	2.57587	6.99967	3.83885	2.11128	5.59085	0.903111	0	2.26139	-0.0722835	-0.442253	0.293245
CPV	2003	4.81173	2.69811	7.10717	3.97818	2.22304	5.78821	0.908034	0	2.22653	-0.0744824	-0.439646	0.307633
CPV	2004	4.84292	2.7345	7.13465	4.01331	2.23139	5.82695	0.904571	0	2.21652	-0.0749652	-0.438467	0.306913
CPV	2005	5.10052	2.96049	7.34376	4.26518	2.46203	6.13272	0.9143	0	2.22281	-0.0789528	-0.453211	0.310897
CPV	2006	5.4033	3.16938	7.65013	4.56697	2.70973	6.4671	0.919961	0	2.24584	-0.0836395	-0.48039	0.304514
CPV	2007	5.40902	3.15811	7.65103	4.58014	2.7141	6.4939	0.912605	0	2.25452	-0.083728	-0.480278	0.303873
CPV	2008	5.29009	3.08755	7.54485	4.47244	2.5917	6.33881	0.899536	0	2.23388	-0.0818871	-0.48445	0.312473
CPV	2009	5.29385	3.09402	7.53037	4.4809	2.57452	6.31473	0.894896	0	2.21891	-0.0819453	-0.477468	0.324301
CPV	2010	5.63441	3.34292	7.95699	4.81268	2.84804	6.7415	0.908949	0	2.20114	-0.087217	-0.494903	0.337811
CPV	2011	5.81367	3.49826	8.15761	4.98891	3.03031	6.93992	0.914754	0	2.21226	-0.0899919	-0.498186	0.330486
CPV	2012	5.5798	3.34418	7.98771	4.76302	2.91482	6.7015	0.903152	0	2.19726	-0.0863717	-0.490416	0.321524
CPV	2013	5.47572	3.20223	7.80934	4.66275	2.81858	6.5691	0.897735	0	2.15964	-0.0847606	-0.494999	0.321277
CPV	2014	5.52373	3.21538	7.9176	4.71232	2.86974	6.64171	0.896908	0	2.17443	-0.0855036	-0.503102	0.328735
CPV	2015	5.82264	3.49549	8.22282	5.0089	3.05398	7.04424	0.903869	0	2.15884	-0.0901306	-0.506395	0.331445
CPV	2016	6.10618	3.8596	8.62191	5.29333	3.32708	7.3949	0.907369	0	2.20129	-0.0945197	-0.506455	0.330591
CPV	2017	6.25412	3.89011	8.7639	5.44482	3.42773	7.58319	0.906111	0	2.18504	-0.0968097	-0.513279	0.330905
CPV	2018	6.27088	3.95046	8.8102	5.46708	3.49494	7.56878	0.900864	0	2.2138	-0.097069	-0.523348	0.33505
CPV	2019	6.27088	3.95046	8.8102	5.46708	3.49494	7.56878	0.900864	0	2.2138	-0.097069	-0.523348	0.33505
CPV	2020	6.01144	3.66239	8.42796	5.2069	3.15115	7.17481	0.897586	0	2.27387	-0.0930531	-0.498363	0.302459
CRI	2000	4.61119	2.67069	6.68161	4.235	2.4916	6.03188	0.467509	0	1.39495	-0.0913218	-0.498658	0.311949
CRI	2001	4.61119	2.67069	6.68161	4.235	2.4916	6.03188	0.467509	0	1.39495	-0.0913218	-0.498658	0.311949
CRI	2002	4.53552	2.59151	6.56787	4.16488	2.39509	5.91185	0.460455	0	1.37541	-0.0898232	-0.494897	0.320699
CRI	2003	4.49621	2.57336	6.57104	4.13077	2.37679	5.86645	0.454489	0	1.38631	-0.0890448	-0.499658	0.32139
CRI	2004	4.47466	2.51774	6.5679	4.11445	2.33947	5.89309	0.448821	0	1.40363	-0.0886179	-0.511744	0.326364
CRI	2005	4.5435	2.58199	6.63315	4.18789	2.3911	5.96467	0.445583	0	1.41937	-0.0899812	-0.514323	0.333298
CRI	2006	4.59323	2.61662	6.62816	4.24332	2.42305	6.02248	0.440878	0	1.38918	-0.0909661	-0.515445	0.327865
CRI	2007	4.65348	2.67475	6.65802	4.30918	2.48163	6.04428	0.43646	0	1.35993	-0.0921593	-0.511053	0.330969
CRI	2008	4.58182	2.58446	6.56894	4.24305	2.46266	5.96478	0.429505	0	1.32359	-0.0907401	-0.507419	0.325516
CRI	2009	4.38361	2.41988	6.38084	4.05179	2.34746	5.79751	0.418638	0	1.3308	-0.0868148	-0.494186	0.307041
CRI	2010	3.9975	2.12215	5.92518	3.67751	2.02845	5.38933	0.39916	0	1.2906	-0.0791681	-0.463497	0.302561
CRI	2011	3.6824	1.93333	5.5381	3.37478	1.76795	5.0186	0.380542	0	1.24838	-0.0729277	-0.441565	0.293872
CRI	2012	3.43025	1.75796	5.20344	3.13454	1.56061	4.71291	0.36364	0	1.1763	-0.0679341	-0.421985	0.289328
CRI	2013	3.39396	1.69031	5.13342	3.10421	1.54203	4.64043	0.356968	0	1.1613	-0.0672154	-0.426998	0.286515
CRI	2014	3.39487	1.70307	5.13028	3.10998	1.56786	4.62051	0.352131	0	1.15867	-0.0672335	-0.421863	0.298793
CRI	2015	3.50244	1.80711	5.24137	3.2204	1.64827	4.70084	0.351405	0	1.18979	-0.0693637	-0.423983	0.313855
CRI	2016	3.52864	1.88313	5.33242	3.25208	1.68672	4.8068	0.346444	0	1.19829	-0.0698825	-0.43194	0.306572
CRI	2017	3.55473	1.88711	5.34279	3.28356	1.70651	4.87272	0.341566	0	1.19174	-0.0703993	-0.435494	0.291076
CRI	2018	3.45249	1.81763	5.27225	3.18929	1.65834	4.82704	0.331577	0	1.13857	-0.0683746	-0.431506	0.290868
CRI	2019	3.45249	1.81763	5.27225	3.18929	1.65834	4.82704	0.331577	0	1.13857	-0.0683746	-0.431506	0.290868
CRI	2020	3.39933	1.69363	5.20369	3.14223	1.55273	4.60271	0.32442	0	1.08952	-0.0673217	-0.432986	0.282043
CUB	2000	5.43431	3.1768	7.76404	4.205	2.36946	5.94517	1.27335	0	2.81891	-0.0440348	-0.3337	0.261005
CUB	2001	5.43431	3.1768	7.76404	4.205	2.36946	5.94517	1.27335	0	2.81891	-0.0440348	-0.3337	0.261005
CUB	2002	5.5783	3.22439	7.94216	4.33857	2.46906	6.13626	1.28494	0	2.80376	-0.0452016	-0.341541	0.249125
CUB	2003	5.70884	3.37108	8.10138	4.46021	2.53955	6.28095	1.2949	0	2.82074	-0.0462594	-0.35012	0.259155
CUB	2004	5.83827	3.44548	8.30739	4.58086	2.64712	6.45335	1.30472	0	2.83593	-0.0473081	-0.351737	0.262296
CUB	2005	5.75006	3.44085	8.1855	4.49867	2.5737	6.36695	1.29798	0	2.84082	-0.0465934	-0.345827	0.254385
CUB	2006	5.63107	3.26675	8.14176	4.38769	2.52396	6.26227	1.28901	0	2.87939	-0.0456292	-0.344155	0.234661
CUB	2007	5.57038	3.20181	8.01206	4.33081	2.47084	6.17766	1.28471	0	2.88931	-0.0451374	-0.342948	0.22958
CUB	2008	5.52942	3.09984	7.94502	4.29303	2.38786	6.1038	1.28119	0	2.88843	-0.0448055	-0.336046	0.231944
CUB	2009	5.53628	3.12802	7.86926	4.29937	2.3901	6.10234	1.28177	0	2.85281	-0.0448611	-0.332634	0.236968
CUB	2010	5.49872	3.16638	7.86952	4.26444	2.39777	6.04863	1.27884	0	2.80107	-0.0445567	-0.330951	0.240197
CUB	2011	5.5542	3.26113	7.94021	4.31567	2.50474	6.08924	1.28354	0	2.82322	-0.0450063	-0.343096	0.238144
CUB	2012	5.58118	3.35127	7.93006	4.34068	2.53015	6.06495	1.28573	0	2.87558	-0.045225	-0.346663	0.240537
CUB	2013	5.65574	3.34496	8.07788	4.41022	2.50917	6.15926	1.29135	0	2.93847	-0.0458291	-0.350813	0.246475
CUB	2014	5.77077	3.45215	8.3051	4.51788	2.61526	6.38687	1.29965	0	2.91858	-0.0467612	-0.351006	0.257649
CUB	2015	5.85164	3.52805	8.44235	4.59347	2.65206	6.5122	1.30558	0	2.86885	-0.0474165	-0.357001	0.267506
CUB	2016	5.9082	3.61564	8.44901	4.64678	2.75862	6.56674	1.3093	0	2.90732	-0.0478748	-0.348472	0.267912
CUB	2017	5.94555	3.60967	8.43325	4.68214	2.75211	6.56415	1.31159	0	2.91123	-0.0481775	-0.347465	0.261573
CUB	2018	6.01384	3.58877	8.56062	4.74671	2.81865	6.64028	1.31585	0	2.91735	-0.0487308	-0.344729	0.25577
CUB	2019	6.01384	3.58877	8.56062	4.74671	2.81865	6.64028	1.31585	0	2.91735	-0.0487308	-0.344729	0.25577
CUB	2020	5.38487	2.98987	7.78786	4.15947	2.34288	5.94014	1.26903	0	2.73884	-0.0436342	-0.325666	0.260359
CYP	2000	8.86417	5.78476	11.839	8.69522	6.17258	11.2766	0.693193	0	1.82179	-0.524237	-1.50765	0.476622
CYP	2001	8.86417	5.78476	11.839	8.69522	6.17258	11.2766	0.693193	0	1.82179	-0.524237	-1.50765	0.476622
CYP	2002	9.10791	6.01337	12.0759	8.96906	6.32221	11.5524	0.677499	0	1.81066	-0.538652	-1.51908	0.487332
CYP	2003	9.78911	6.60653	12.8301	9.72564	6.93735	12.4083	0.642415	0	1.72179	-0.578939	-1.62147	0.495888
CYP	2004	9.69843	6.56634	12.7724	9.63529	6.91133	12.3186	0.636717	0	1.73519	-0.573576	-1.61312	0.492529
CYP	2005	9.88054	6.7633	13.0179	9.84816	7.13465	12.5634	0.616724	0	1.65619	-0.584346	-1.67219	0.487702
CYP	2006	9.5038	6.54938	12.5982	9.44796	6.81724	12.1277	0.617903	0	1.66039	-0.562065	-1.61168	0.481074
CYP	2007	9.64712	6.84123	12.6811	9.62052	7.05524	12.2526	0.597144	0	1.64359	-0.570541	-1.59696	0.492208
CYP	2008	9.48443	6.68509	12.5977	9.45048	6.90794	12.1746	0.594871	0	1.66482	-0.56092	-1.56807	0.482649
CYP	2009	9.43198	6.56167	12.5234	9.39371	6.8535	12.0443	0.596086	0	1.65854	-0.557818	-1.58347	0.495827
CYP	2010	9.1191	6.13727	12.2399	9.04709	6.391	11.6521	0.61132	0	1.67738	-0.539313	-1.57324	0.496691
CYP	2011	9.07133	6.11615	12.0143	8.98981	6.38014	11.4726	0.618015	0	1.71189	-0.536489	-1.56735	0.482494
CYP	2012	8.52002	5.68728	11.4001	8.38155	5.84804	10.854	0.642349	0	1.76445	-0.503883	-1.47349	0.470566
CYP	2013	8.25754	5.54407	11.1053	8.08751	5.65574	10.5828	0.658395	0	1.80423	-0.48836	-1.44309	0.46108
CYP	2014	8.00716	5.28357	10.8378	7.81435	5.37699	10.2661	0.666362	0	1.79404	-0.473552	-1.41925	0.476856
CYP	2015	8.11866	5.3607	11.012	7.94734	5.4926	10.4097	0.651474	0	1.76608	-0.480147	-1.44001	0.491419
CYP	2016	8.08612	5.23911	10.8862	7.93072	5.46528	10.2783	0.633626	0	1.71928	-0.478222	-1.44514	0.512701
CYP	2017	8.06916	5.30146	10.9664	7.9318	5.48678	10.3693	0.614574	0	1.67122	-0.477219	-1.41456	0.542622
CYP	2018	8.05289	5.36954	10.9487	7.92868	5.5477	10.3505	0.600461	0	1.67898	-0.476256	-1.44963	0.536108
CYP	2019	8.05289	5.36954	10.9487	7.92868	5.5477	10.3505	0.600461	0	1.67898	-0.476256	-1.44963	0.536108
CYP	2020	6.35686	3.89437	8.69823	6.10425	3.86381	8.23589	0.628558	0	1.73979	-0.375952	-1.19313	0.415318
CZE	2000	14.2208	10.8153	17.6862	13.7709	10.5074	17.146	0.512381	0	1.52804	-0.0624253	-0.414444	0.297344
CZE	2001	14.2208	10.8153	17.6862	13.7709	10.5074	17.146	0.512381	0	1.52804	-0.0624253	-0.414444	0.297344
CZE	2002	14.2055	10.8121	17.7048	13.7606	10.52	17.1204	0.507201	0	1.50368	-0.062358	-0.418561	0.300277
CZE	2003	14.1307	10.8594	17.5191	13.688	10.4906	17.0508	0.504725	0	1.46255	-0.0620299	-0.416479	0.295243
CZE	2004	14.0881	10.8808	17.547	13.6501	10.5419	17.0049	0.499849	0	1.46028	-0.0618428	-0.411786	0.2869
CZE	2005	13.9892	10.735	17.4169	13.5539	10.3885	16.8748	0.496706	0	1.49989	-0.0614086	-0.412529	0.290046
CZE	2006	14.1098	10.8498	17.5428	13.69	10.5085	16.9158	0.481779	0	1.49266	-0.0619382	-0.406535	0.28005
CZE	2007	14.0962	10.8582	17.4189	13.6858	10.4911	16.8227	0.472235	0	1.47863	-0.0618782	-0.403255	0.287087
CZE	2008	14.0423	10.8557	17.4488	13.6359	10.5199	16.8077	0.468055	0	1.41099	-0.0616416	-0.383274	0.282245
CZE	2009	13.6734	10.4723	17.1028	13.2516	10.1513	16.4182	0.481815	0	1.4042	-0.0600225	-0.386814	0.287926
CZE	2010	13.3274	10.1625	16.8146	12.8905	9.81907	16.0863	0.495403	0	1.41069	-0.0585035	-0.380339	0.283475
CZE	2011	13.1322	9.94441	16.4912	12.6884	9.59853	15.8051	0.501458	0	1.44359	-0.0576466	-0.389569	0.276929
CZE	2012	13.0819	9.91152	16.3455	12.641	9.6833	15.7055	0.49825	0	1.47783	-0.0574256	-0.382051	0.273139
CZE	2013	13.1355	9.86585	16.3573	12.7037	9.68995	15.741	0.489453	0	1.46047	-0.0576611	-0.382941	0.273345
CZE	2014	13.1069	9.8617	16.2443	12.6822	9.67516	15.7001	0.48226	0	1.45392	-0.0575355	-0.378682	0.267728
CZE	2015	13.2197	9.99677	16.5492	12.8096	9.68861	16.0179	0.468129	0	1.41657	-0.0580307	-0.39574	0.266833
CZE	2016	13.2035	9.99576	16.6078	12.8036	9.6943	16.0915	0.457861	0	1.38065	-0.0579597	-0.396608	0.266861
CZE	2017	13.2591	10.0642	16.6886	12.8738	9.73727	16.11	0.443525	0	1.35156	-0.0582039	-0.405182	0.278831
CZE	2018	13.2881	10.0656	16.5821	12.915	9.76222	16.0364	0.431413	0	1.33522	-0.0583308	-0.403249	0.277154
CZE	2019	13.2881	10.0656	16.5821	12.915	9.76222	16.0364	0.431413	0	1.33522	-0.0583308	-0.403249	0.277154
CZE	2020	11.9914	9.09389	14.9479	11.5669	8.84163	14.3241	0.477209	0	1.4116	-0.052639	-0.357603	0.256393
DEU	2000	13.82	10.3884	17.2847	12.5389	9.37809	15.59	0.5017	0	1.47379	0.779321	-0.405123	2.01699
DEU	2001	13.82	10.3884	17.2847	12.5389	9.37809	15.59	0.5017	0	1.47379	0.779321	-0.405123	2.01699
DEU	2002	13.4803	10.2097	16.9455	12.21	9.08176	15.2961	0.510096	0	1.44824	0.760165	-0.372025	1.9643
DEU	2003	13.2607	10.0673	16.7855	12	8.99642	15.1701	0.512925	0	1.43908	0.747784	-0.391909	1.92823
DEU	2004	13.0705	9.88679	16.5535	11.8184	8.82578	14.9616	0.515124	0	1.45709	0.73706	-0.441544	1.91352
DEU	2005	13.0079	9.80729	16.4306	11.7652	8.77426	14.8577	0.509168	0	1.44262	0.733527	-0.478134	1.91236
DEU	2006	12.8886	9.6888	16.1871	11.6577	8.68411	14.6696	0.504097	0	1.4588	0.7268	-0.456296	1.92503
DEU	2007	12.7856	9.5199	16.0815	11.5682	8.58253	14.4713	0.496452	0	1.44714	0.720994	-0.419544	1.88855
DEU	2008	12.5968	9.22405	15.9003	11.3883	8.43717	14.2738	0.498162	0	1.48359	0.710346	-0.422635	1.86103
DEU	2009	12.4635	9.07165	15.7889	11.263	8.34663	14.1515	0.497697	0	1.48004	0.702828	-0.453872	1.85214
DEU	2010	12.4143	9.00595	15.7245	11.2236	8.20302	14.1277	0.490662	0	1.46315	0.700055	-0.481187	1.88893
DEU	2011	12.3853	9.02175	15.6955	11.2071	8.14479	14.1081	0.479728	0	1.43095	0.698416	-0.500156	1.86456
DEU	2012	12.3921	9.04172	15.7486	11.2245	8.1132	14.1818	0.468778	0	1.40795	0.6988	-0.460256	1.85518
DEU	2013	12.3059	9.03753	15.5938	11.1479	8.1313	14.1397	0.464098	0	1.38332	0.693943	-0.445349	1.81287
DEU	2014	12.2326	9.02376	15.4811	11.0835	8.09363	14.0667	0.459317	0	1.36199	0.68981	-0.420517	1.8175
DEU	2015	12.1492	9.08828	15.3645	11.0113	8.18896	13.973	0.452772	0	1.33533	0.685105	-0.435839	1.8352
DEU	2016	12.1702	9.06276	15.355	11.0415	8.22115	13.9126	0.442363	0	1.33608	0.686288	-0.439126	1.81735
DEU	2017	12.2255	9.09513	15.4748	11.1076	8.24019	13.9902	0.4285	0	1.34025	0.689407	-0.4544	1.85456
DEU	2018	12.22	9.09379	15.4181	11.1103	8.16223	13.9471	0.420619	0	1.31447	0.689096	-0.450836	1.82623
DEU	2019	12.22	9.09379	15.4181	11.1103	8.16223	13.9471	0.420619	0	1.31447	0.689096	-0.450836	1.82623
DEU	2020	11.8381	8.48183	15.0115	10.7396	7.51941	13.3008	0.431001	0	1.30301	0.667564	-0.463276	1.81757
DJI	2000	0.652194	0.0276889	1.4982	0.444224	0	1.03479	0.20797	0	0.853361	0	0	0
DJI	2001	0.652194	0.0276889	1.4982	0.444224	0	1.03479	0.20797	0	0.853361	0	0	0
DJI	2002	0.663483	0.0404822	1.5399	0.45213	0	1.05626	0.211353	0	0.882694	0	0	0
DJI	2003	0.674475	0.0390793	1.56434	0.459829	0	1.06937	0.214646	0	0.89055	0	0	0
DJI	2004	0.672409	0.0373004	1.58711	0.458418	0	1.06841	0.21399	0	0.904268	0	0	0
DJI	2005	0.673769	0.0323965	1.56837	0.459402	0	1.06449	0.214367	0	0.87826	0	0	0
DJI	2006	0.672648	0.0400014	1.5642	0.458652	0	1.06178	0.213997	0	0.874773	0	0	0
DJI	2007	0.688058	0.0476865	1.53359	0.469466	0	1.06772	0.218593	0	0.866754	0	0	0
DJI	2008	0.704694	0.0618235	1.58048	0.481146	0	1.0862	0.223547	0	0.872856	0	0	0
DJI	2009	0.72965	0.085017	1.61451	0.49866	0	1.11745	0.230991	0	0.899087	0	0	0
DJI	2010	0.692415	0.0652817	1.57332	0.472706	0	1.0742	0.21971	0	0.859551	0	0	0
DJI	2011	0.673739	0.0452791	1.54511	0.459679	0	1.05933	0.214061	0	0.851323	0	0	0
DJI	2012	0.655761	0.0259296	1.50776	0.447133	0	1.0364	0.208629	0	0.836152	0	0	0
DJI	2013	0.648527	0.0259296	1.47919	0.442242	0	1.00672	0.206285	0	0.845833	0	0	0
DJI	2014	0.589141	0.0161054	1.37013	0.401236	0	0.93493	0.187905	0	0.798162	0	0	0
DJI	2015	0.534406	0.00649545	1.30673	0.363455	0	0.889864	0.170951	0	0.749692	0	0	0
DJI	2016	0.491343	0.00649545	1.25123	0.333929	0	0.861567	0.157414	0	0.70153	0	0	0
DJI	2017	0.465938	0.00649545	1.18541	0.316715	0	0.819441	0.149223	0	0.669761	0	0	0
DJI	2018	0.402338	0	1.0722	0.273247	0	0.722644	0.129092	0	0.623175	0	0	0
DJI	2019	0.402338	0	1.0722	0.273247	0	0.722644	0.129092	0	0.623175	0	0	0
DJI	2020	0.375913	0	0.982178	0.25555	0	0.699826	0.120363	0	0.618769	0	0	0
DMA	2000	8.11513	5.27356	11.0678	8.57835	5.96052	11.12	0.463061	0	1.37068	-0.926284	-2.33536	0.422687
DMA	2001	8.11513	5.27356	11.0678	8.57835	5.96052	11.12	0.463061	0	1.37068	-0.926284	-2.33536	0.422687
DMA	2002	7.86958	4.96231	10.8147	8.30074	5.76608	10.7806	0.467102	0	1.37447	-0.898257	-2.28761	0.40631
DMA	2003	7.93023	5.0398	10.9194	8.37179	5.94624	10.8496	0.463622	0	1.38094	-0.905179	-2.25291	0.427173
DMA	2004	7.93117	4.95234	10.9905	8.37545	5.87661	10.9226	0.461002	0	1.39922	-0.905286	-2.22196	0.400321
DMA	2005	7.9088	5.0209	10.967	8.35286	5.87482	10.9636	0.458669	0	1.39998	-0.902733	-2.21951	0.412001
DMA	2006	7.57834	4.73945	10.5355	7.98114	5.50251	10.4767	0.462213	0	1.43158	-0.865013	-2.14236	0.409326
DMA	2007	7.31961	4.54223	10.1986	7.69173	5.34965	10.0745	0.463361	0	1.41073	-0.835481	-2.09833	0.44676
DMA	2008	7.13725	4.272	9.90031	7.48893	5.11766	9.74289	0.462986	0	1.39642	-0.814666	-2.06078	0.442938
DMA	2009	6.87801	4.00028	9.6665	7.19928	4.836	9.48707	0.463805	0	1.36768	-0.785075	-1.99639	0.464801
DMA	2010	6.55489	3.73591	9.26254	6.83658	4.49736	9.13505	0.466503	0	1.39713	-0.748194	-1.92117	0.421387
DMA	2011	6.37325	3.69392	9.0773	6.63334	4.37845	8.90406	0.467369	0	1.40727	-0.727461	-1.91153	0.419228
DMA	2012	6.38704	3.77713	9.14998	6.64969	4.43397	8.92212	0.466389	0	1.41156	-0.729035	-1.91098	0.408648
DMA	2013	6.39955	3.80222	9.18249	6.66553	4.4181	8.90138	0.464481	0	1.41648	-0.730463	-1.90794	0.447804
DMA	2014	6.41152	3.80936	9.2024	6.68156	4.37373	8.96673	0.461787	0	1.39543	-0.731829	-1.88058	0.443147
DMA	2015	6.3121	3.69668	9.05148	6.57381	4.26745	8.81483	0.458764	0	1.36252	-0.720481	-1.88819	0.465725
DMA	2016	6.30422	3.7027	8.97025	6.5663	4.2845	8.74817	0.45751	0	1.35106	-0.719582	-1.94104	0.48356
DMA	2017	6.20703	3.72849	8.84698	6.45931	4.29923	8.6094	0.456209	0	1.36375	-0.708488	-1.88772	0.545132
DMA	2018	6.09709	3.65622	8.69209	6.33882	4.17824	8.52644	0.454208	0	1.38055	-0.695939	-1.86892	0.541014
DMA	2019	6.09709	3.65622	8.69209	6.33882	4.17824	8.52644	0.454208	0	1.38055	-0.695939	-1.86892	0.541014
DMA	2020	5.02494	2.81811	7.45184	5.14617	3.2428	7.3372	0.45233	0	1.39618	-0.573561	-1.53712	0.455985
DNK	2000	11.6881	8.52403	14.9905	11.5119	8.59877	14.468	0.514169	0	1.52313	-0.33806	-1.12621	0.454529
DNK	2001	11.6881	8.52403	14.9905	11.5119	8.59877	14.468	0.514169	0	1.52313	-0.33806	-1.12621	0.454529
DNK	2002	11.6398	8.4082	14.9529	11.4646	8.48658	14.4244	0.511946	0	1.52328	-0.336665	-1.12796	0.442007
DNK	2003	11.5473	8.36217	14.7983	11.3724	8.41084	14.4109	0.508881	0	1.47573	-0.333989	-1.11939	0.451827
DNK	2004	11.5232	8.36144	14.8049	11.3537	8.34702	14.3573	0.502855	0	1.46687	-0.333293	-1.13585	0.483111
DNK	2005	11.3297	8.2314	14.5423	11.1593	8.1715	14.1217	0.49804	0	1.44564	-0.327694	-1.12898	0.487227
DNK	2006	11.2114	8.06545	14.4494	11.0446	8.04662	13.9446	0.491071	0	1.45885	-0.324273	-1.14343	0.494533
DNK	2007	11.0044	7.87507	14.1793	10.8371	7.84345	13.6405	0.485613	0	1.46469	-0.318286	-1.12495	0.467309
DNK	2008	10.7099	7.65093	13.7915	10.5294	7.66816	13.2538	0.490305	0	1.48411	-0.309768	-1.10189	0.469813
DNK	2009	10.4845	7.5277	13.4437	10.297	7.50886	12.9293	0.490821	0	1.51264	-0.303249	-1.07015	0.471376
DNK	2010	10.3886	7.46012	13.3413	10.2008	7.50175	12.8909	0.488335	0	1.50788	-0.300476	-1.05726	0.486038
DNK	2011	10.1059	7.26069	13.1461	9.90957	7.27695	12.6548	0.488647	0	1.48902	-0.292299	-1.05703	0.497799
DNK	2012	9.82947	6.92257	12.8616	9.62339	6.95392	12.3566	0.49038	0	1.45908	-0.284303	-1.0438	0.48474
DNK	2013	9.54702	6.70085	12.5009	9.3303	6.68055	12.0312	0.492862	0	1.4354	-0.276134	-1.04357	0.470167
DNK	2014	9.60146	6.72982	12.5607	9.39572	6.72566	12.1557	0.483454	0	1.44572	-0.277708	-1.05247	0.455245
DNK	2015	9.61349	6.90787	12.6097	9.41772	6.82263	12.2762	0.473823	0	1.41078	-0.278056	-1.05063	0.471539
DNK	2016	9.52152	6.8242	12.5372	9.33334	6.74874	12.1336	0.463578	0	1.40599	-0.275396	-1.02273	0.460794
DNK	2017	9.49828	6.7892	12.414	9.32298	6.73092	12.0066	0.450023	0	1.34932	-0.274724	-1.00179	0.451166
DNK	2018	9.40172	6.51485	12.3646	9.23222	6.55727	11.8751	0.441435	0	1.33019	-0.271931	-0.992467	0.424416
DNK	2019	9.40172	6.51485	12.3646	9.23222	6.55727	11.8751	0.441435	0	1.33019	-0.271931	-0.992467	0.424416
DNK	2020	9.48878	6.64576	12.3116	9.33879	6.59538	12.033	0.424442	0	1.31638	-0.274449	-1.00756	0.409038
DOM	2000	7.90557	5.16545	10.7979	6.48643	4.29794	8.70796	1.56712	0	3.29608	-0.147981	-0.688769	0.368037
DOM	2001	7.90557	5.16545	10.7979	6.48643	4.29794	8.70796	1.56712	0	3.29608	-0.147981	-0.688769	0.368037
DOM	2002	7.79838	5.06358	10.7278	6.38536	4.25999	8.60176	1.559	0	3.26675	-0.145975	-0.674115	0.380682
DOM	2003	7.45199	4.79893	10.2102	6.04916	4.01166	8.15054	1.54231	0	3.23655	-0.139491	-0.657724	0.369832
DOM	2004	7.17357	4.50521	9.91488	5.78165	3.76116	7.86342	1.5262	0	3.20814	-0.134279	-0.644679	0.372932
DOM	2005	6.96088	4.35083	9.59496	5.58627	3.58541	7.61208	1.50491	0	3.16251	-0.130298	-0.630466	0.371247
DOM	2006	7.15676	4.46534	9.91271	5.80396	3.76023	7.89799	1.48677	0	3.11839	-0.133965	-0.633376	0.371326
DOM	2007	7.20838	4.48271	10.022	5.8759	3.81014	7.99083	1.46741	0	3.06301	-0.134931	-0.642573	0.366075
DOM	2008	7.13968	4.36559	9.92665	5.82229	3.69673	7.9406	1.45103	0	3.06137	-0.133645	-0.646738	0.347483
DOM	2009	6.99381	4.281	9.70801	5.69104	3.57395	7.80091	1.43368	0	3.02839	-0.130914	-0.648123	0.348886
DOM	2010	6.83664	4.24161	9.48883	5.54846	3.5147	7.67586	1.41615	0	3.04967	-0.127972	-0.646734	0.356814
DOM	2011	6.77704	4.22073	9.49694	5.50295	3.47996	7.61626	1.40096	0	3.00881	-0.126857	-0.646426	0.366181
DOM	2012	6.73152	4.14388	9.41717	5.46938	3.42672	7.52785	1.38814	0	2.99939	-0.126005	-0.637308	0.358685
DOM	2013	6.6459	4.02967	9.32855	5.39841	3.33076	7.34715	1.37189	0	2.93005	-0.124402	-0.616208	0.355871
DOM	2014	6.58968	3.97812	9.24652	5.36176	3.35948	7.34958	1.35128	0	2.93032	-0.12335	-0.60798	0.363244
DOM	2015	6.57202	3.98303	9.20495	5.36646	3.31705	7.38801	1.32857	0	2.88613	-0.123019	-0.609747	0.368431
DOM	2016	6.64235	4.06972	9.23661	5.4561	3.41298	7.50064	1.31059	0	2.89874	-0.124335	-0.606593	0.374503
DOM	2017	6.6922	4.12168	9.23755	5.52587	3.43279	7.53249	1.2916	0	2.85552	-0.125269	-0.618252	0.36133
DOM	2018	6.76339	4.15764	9.35503	5.61533	3.5346	7.65301	1.27466	0	2.85059	-0.126601	-0.616858	0.360834
DOM	2019	6.76339	4.15764	9.35503	5.61533	3.5346	7.65301	1.27466	0	2.85059	-0.126601	-0.616858	0.360834
DOM	2020	6.50031	4.16665	9.0828	5.36133	3.36384	7.40758	1.26066	0	2.77864	-0.121677	-0.560922	0.362747
DZA	2000	0.303228	0	0.854666	0.279371	0	0.75485	0.0259729	0	0.241304	-0.00211561	-0.0653161	0.0632727
DZA	2001	0.303228	0	0.854666	0.279371	0	0.75485	0.0259729	0	0.241304	-0.00211561	-0.0653161	0.0632727
DZA	2002	0.331576	0	0.906895	0.305838	0	0.802943	0.0280513	0	0.261867	-0.0023134	-0.0679536	0.0661693
DZA	2003	0.411993	0.00264702	1.0365	0.380681	0	0.916233	0.0341865	0	0.295016	-0.00287447	-0.0779427	0.0743633
DZA	2004	0.460639	0.00838696	1.1024	0.426323	0	0.985082	0.0375306	0	0.308419	-0.00321387	-0.0820682	0.0760803
DZA	2005	0.474097	0.00838696	1.1148	0.439111	0	0.992594	0.0382943	0	0.313542	-0.00330776	-0.0839821	0.075343
DZA	2006	0.436718	0.00573994	1.0532	0.40463	0	0.937004	0.0351352	0	0.301807	-0.00304697	-0.0794783	0.0705582
DZA	2007	0.394157	0	0.992688	0.365222	0	0.871959	0.0316843	0	0.283455	-0.00275002	-0.0763803	0.0688914
DZA	2008	0.413715	0	1.02554	0.383668	0	0.909015	0.0329329	0	0.284721	-0.00288647	-0.0776223	0.0702151
DZA	2009	0.426878	0	1.04545	0.396113	0	0.932828	0.0337433	0	0.288873	-0.00297831	-0.0790597	0.072842
DZA	2010	0.438739	0.00166993	1.03954	0.407379	0	0.94863	0.0344215	0	0.295755	-0.00306107	-0.0780517	0.0727727
DZA	2011	0.444891	0.00477092	1.04859	0.413308	0	0.953283	0.0346874	0	0.291709	-0.00310399	-0.0782069	0.075584
DZA	2012	0.481581	0.00800537	1.11778	0.447691	0	1.01531	0.0372502	0	0.294916	-0.00335998	-0.0832506	0.0788462
DZA	2013	0.517841	0.00984123	1.1983	0.481656	0	1.07411	0.0397987	0	0.299074	-0.00361296	-0.0879464	0.0810336
DZA	2014	0.556335	0.0201375	1.25857	0.517626	0	1.14219	0.0425909	0	0.313264	-0.00388153	-0.0906711	0.0799667
DZA	2015	0.584401	0.0232209	1.29358	0.543827	0	1.17743	0.0446521	0	0.331125	-0.00407735	-0.0905478	0.0810971
DZA	2016	0.602763	0.0327085	1.32195	0.560969	0	1.20265	0.0459995	0	0.340429	-0.00420546	-0.0903156	0.082122
DZA	2017	0.612458	0.0390614	1.34741	0.570164	0	1.21717	0.0465667	0	0.353059	-0.0042731	-0.0931547	0.0878341
DZA	2018	0.612708	0.0453749	1.35782	0.570575	0	1.24269	0.0464075	0	0.350901	-0.00427484	-0.0965677	0.0880057
DZA	2019	0.612708	0.0453749	1.35782	0.570575	0	1.24269	0.0464075	0	0.350901	-0.00427484	-0.0965677	0.0880057
DZA	2020	0.53957	0.00761512	1.24558	0.502019	0	1.08681	0.0413153	0	0.342729	-0.00376456	-0.0891061	0.0864902
ECU	2000	4.17153	2.35867	6.13154	3.83686	2.09391	5.55371	0.34172	0	1.14706	-0.00704865	-0.121179	0.109588
ECU	2001	4.17153	2.35867	6.13154	3.83686	2.09391	5.55371	0.34172	0	1.14706	-0.00704865	-0.121179	0.109588
ECU	2002	4.06619	2.31746	5.98222	3.73635	2.05176	5.43956	0.336709	0	1.1361	-0.00687065	-0.123713	0.107085
ECU	2003	3.91793	2.24706	5.76032	3.5944	1.98741	5.22494	0.330158	0	1.11808	-0.00662015	-0.122104	0.101574
ECU	2004	3.81393	2.16271	5.59344	3.49577	1.88786	5.07985	0.324602	0	1.09419	-0.00644442	-0.121473	0.0963874
ECU	2005	3.76136	2.09289	5.53594	3.44712	1.83111	5.03542	0.320594	0	1.09615	-0.00635558	-0.117428	0.0969176
ECU	2006	3.7418	2.0664	5.48972	3.42984	1.78907	5.01045	0.318277	0	1.05891	-0.00632254	-0.116643	0.101066
ECU	2007	3.80247	2.10591	5.64544	3.48998	1.84479	5.14874	0.318918	0	1.09477	-0.00642506	-0.118765	0.106138
ECU	2008	3.90275	2.22012	5.78366	3.58784	1.94157	5.224	0.321508	0	1.12751	-0.0065945	-0.121304	0.108762
ECU	2009	3.99666	2.24994	5.9032	3.67975	1.98579	5.32084	0.323663	0	1.13851	-0.00675318	-0.122412	0.111487
ECU	2010	4.12051	2.31769	6.00893	3.80125	2.06301	5.44055	0.326225	0	1.13821	-0.00696245	-0.125116	0.110069
ECU	2011	4.19494	2.39533	6.02608	3.87534	2.12746	5.54836	0.326696	0	1.10701	-0.00708822	-0.123602	0.106598
ECU	2012	4.19055	2.42996	6.05018	3.87354	2.16626	5.60717	0.324083	0	1.1193	-0.00708079	-0.127085	0.103936
ECU	2013	4.13277	2.40187	6.00301	3.81963	2.12224	5.53697	0.320123	0	1.11647	-0.00698316	-0.1204	0.103647
ECU	2014	4.05839	2.3039	5.98177	3.74847	2.02971	5.45778	0.316777	0	1.11515	-0.00685748	-0.122906	0.103311
ECU	2015	3.84909	2.1247	5.71681	3.54675	1.84487	5.18514	0.308842	0	1.10308	-0.00650382	-0.116629	0.103054
ECU	2016	3.53286	1.82907	5.30957	3.24253	1.60216	4.82811	0.296293	0	1.04572	-0.00596948	-0.114507	0.0960523
ECU	2017	3.30068	1.7131	5.00003	3.02007	1.49885	4.55822	0.286183	0	1.01058	-0.00557717	-0.108828	0.0960972
ECU	2018	3.25713	1.68088	4.97954	2.97938	1.48041	4.50715	0.283247	0	0.992739	-0.00550359	-0.10732	0.0946725
ECU	2019	3.25713	1.68088	4.97954	2.97938	1.48041	4.50715	0.283247	0	0.992739	-0.00550359	-0.10732	0.0946725
ECU	2020	2.53954	1.10397	4.10532	2.29781	0.947932	3.70323	0.246025	0	0.932752	-0.00429108	-0.0996583	0.088698
EGY	2000	0.137312	0	0.509557	0.137431	0	0.45775	0.00770521	0	0.129125	-0.0078243	-0.130385	0.119908
EGY	2001	0.137312	0	0.509557	0.137431	0	0.45775	0.00770521	0	0.129125	-0.0078243	-0.130385	0.119908
EGY	2002	0.138625	0	0.520121	0.138762	0	0.456979	0.00776145	0	0.129639	-0.00789912	-0.132839	0.125591
EGY	2003	0.142671	0	0.533505	0.142836	0	0.45949	0.0079646	0	0.126637	-0.00812971	-0.133226	0.12658
EGY	2004	0.14687	0	0.553915	0.147072	0	0.477685	0.00816703	0	0.132834	-0.00836896	-0.135039	0.12419
EGY	2005	0.157786	0	0.576642	0.15806	0	0.505629	0.00871741	0	0.139686	-0.00899099	-0.136389	0.122563
EGY	2006	0.174085	0	0.60462	0.174465	0	0.540852	0.00953948	0	0.150863	-0.0099197	-0.144179	0.122579
EGY	2007	0.195096	0	0.643957	0.19562	0	0.582207	0.0105932	0	0.154212	-0.011117	-0.1531	0.128188
EGY	2008	0.203789	0	0.657988	0.204401	0	0.595678	0.0110003	0	0.153149	-0.0116123	-0.158879	0.130097
EGY	2009	0.209653	0	0.665316	0.21034	0	0.60234	0.0112597	0	0.153972	-0.0119464	-0.161411	0.131567
EGY	2010	0.20168	0	0.660497	0.202358	0	0.591629	0.0108144	0	0.153091	-0.0114922	-0.157555	0.128625
EGY	2011	0.200724	0	0.662081	0.201465	0	0.594467	0.010697	0	0.151483	-0.0114377	-0.159293	0.131886
EGY	2012	0.193368	0	0.657051	0.194127	0	0.597583	0.0102596	0	0.149199	-0.0110185	-0.157138	0.132476
EGY	2013	0.193948	0	0.651899	0.194749	0	0.610528	0.0102506	0	0.14911	-0.0110516	-0.157694	0.13307
EGY	2014	0.190339	0	0.639375	0.191131	0	0.593655	0.0100542	0	0.150445	-0.0108459	-0.156367	0.132058
EGY	2015	0.179493	0	0.60892	0.180222	0	0.560604	0.00949844	0	0.142248	-0.0102279	-0.152585	0.126261
EGY	2016	0.163114	0	0.562742	0.16376	0	0.50544	0.00864916	0	0.13398	-0.00929458	-0.144317	0.120074
EGY	2017	0.151234	0	0.532405	0.151816	0	0.490979	0.00803546	0	0.12884	-0.00861762	-0.139135	0.113254
EGY	2018	0.147717	0	0.53531	0.148309	0	0.48888	0.00782513	0	0.130256	-0.0084172	-0.13477	0.114387
EGY	2019	0.147717	0	0.53531	0.148309	0	0.48888	0.00782513	0	0.130256	-0.0084172	-0.13477	0.114387
EGY	2020	0.129233	0	0.498908	0.1298	0	0.446345	0.00679745	0	0.114689	-0.00736398	-0.126982	0.107465
ERI	2000	1.00396	0.183778	2.06507	0.703977	0.0145284	1.41549	0.303618	0	1.08406	-0.00363613	-0.0871024	0.0772414
ERI	2001	1.00396	0.183778	2.06507	0.703977	0.0145284	1.41549	0.303618	0	1.08406	-0.00363613	-0.0871024	0.0772414
ERI	2002	0.896897	0.125129	1.93859	0.627507	0	1.30913	0.272639	0	1.0092	-0.00324837	-0.0820353	0.0722544
ERI	2003	0.864524	0.106102	1.84183	0.605033	0	1.25792	0.262622	0	0.954899	-0.00313112	-0.0822427	0.0711887
ERI	2004	0.894365	0.15382	1.88856	0.628051	0.0320664	1.31304	0.269554	0	0.955351	-0.0032392	-0.0806586	0.0751869
ERI	2005	1.24925	0.338107	2.37551	0.893432	0.126715	1.70589	0.360339	0	1.15882	-0.00452451	-0.0950492	0.088732
ERI	2006	1.96788	0.746932	3.36356	1.44832	0.395045	2.49613	0.526685	0	1.52089	-0.00712723	-0.121725	0.111145
ERI	2007	1.92859	0.709657	3.31047	1.42034	0.367427	2.4445	0.515235	0	1.51244	-0.00698495	-0.123641	0.107806
ERI	2008	1.78897	0.598904	3.10252	1.31508	0.306224	2.28328	0.480378	0	1.41933	-0.00647928	-0.118307	0.101911
ERI	2009	1.30669	0.316445	2.48781	0.935433	0.0820152	1.77668	0.375989	0	1.20651	-0.00473255	-0.102122	0.0852327
ERI	2010	1.44598	0.355333	2.72183	1.04061	0.121694	1.92879	0.410609	0	1.27346	-0.00523703	-0.105891	0.09009
ERI	2011	1.41925	0.34808	2.72056	1.02123	0.133436	1.9241	0.403165	0	1.24962	-0.00514022	-0.104838	0.0912371
ERI	2012	1.39634	0.319948	2.64462	1.0044	0.127479	1.88747	0.396995	0	1.22002	-0.00505723	-0.101396	0.094754
ERI	2013	1.34544	0.324364	2.55428	0.965929	0.130895	1.8203	0.384382	0	1.20542	-0.00487289	-0.0990181	0.0935018
ERI	2014	1.34841	0.356879	2.55517	0.96816	0.113855	1.80576	0.385131	0	1.23898	-0.00488365	-0.100926	0.0905921
ERI	2015	1.32212	0.34355	2.52984	0.948451	0.124106	1.78598	0.378457	0	1.2205	-0.00478843	-0.100471	0.0864354
ERI	2016	1.28685	0.297528	2.45698	0.922021	0.0767308	1.74554	0.369485	0	1.19758	-0.00466068	-0.0986186	0.0839811
ERI	2017	1.24297	0.284836	2.40604	0.88919	0.073587	1.70042	0.358284	0	1.18067	-0.00450178	-0.0946396	0.0858246
ERI	2018	1.22926	0.298431	2.39688	0.878951	0.0575048	1.69377	0.354761	0	1.18494	-0.00445212	-0.0964011	0.0892731
ERI	2019	1.22926	0.298431	2.39688	0.878951	0.0575048	1.69377	0.354761	0	1.18494	-0.00445212	-0.0964011	0.0892731
ERI	2020	1.07016	0.12099	2.17555	0.760939	0	1.50194	0.313101	0	1.05801	-0.00387591	-0.0892972	0.0805654
ESP	2000	11.6668	8.50391	14.8035	11.3601	8.3967	14.2245	0.581935	0	1.6245	-0.275212	-1.01947	0.449043
ESP	2001	11.6668	8.50391	14.8035	11.3601	8.3967	14.2245	0.581935	0	1.6245	-0.275212	-1.01947	0.449043
ESP	2002	11.4777	8.40742	14.6182	11.1656	8.23208	14.024	0.582853	0	1.6045	-0.270751	-0.979748	0.452428
ESP	2003	11.2514	8.17752	14.3831	10.9307	8.03391	13.8019	0.58613	0	1.64066	-0.265414	-0.95472	0.43456
ESP	2004	11.7126	8.64909	14.9634	11.4309	8.52959	14.3373	0.558064	0	1.62285	-0.276294	-0.962176	0.440704
ESP	2005	11.9536	8.81602	15.2791	11.7002	8.73654	14.703	0.535371	0	1.55719	-0.281978	-1.00291	0.433466
ESP	2006	11.8565	8.79232	15.0911	11.61	8.67593	14.5683	0.52619	0	1.51433	-0.279687	-0.998751	0.458952
ESP	2007	11.3199	8.34013	14.5082	11.05	8.20227	14.0339	0.53691	0	1.54016	-0.267029	-0.968864	0.448436
ESP	2008	10.7314	7.7862	13.8423	10.4267	7.63758	13.3089	0.557873	0	1.60656	-0.253147	-0.936678	0.466355
ESP	2009	10.0145	7.13652	13.0199	9.66479	7.04342	12.4539	0.585915	0	1.67939	-0.236235	-0.920232	0.454055
ESP	2010	9.48963	6.6162	12.4306	9.10669	6.49944	11.798	0.606794	0	1.68058	-0.223854	-0.898838	0.440475
ESP	2011	8.99883	6.27211	11.8666	8.58723	6.14323	11.2371	0.62387	0	1.69335	-0.212276	-0.879119	0.404109
ESP	2012	8.87517	6.20411	11.7376	8.4593	6.01381	11.0652	0.625233	0	1.70367	-0.20936	-0.8521	0.402322
ESP	2013	8.58874	5.9731	11.3248	8.16306	5.75037	10.7011	0.628287	0	1.7338	-0.202603	-0.827637	0.404518
ESP	2014	9.18681	6.46273	11.9812	8.80346	6.19913	11.3862	0.60006	0	1.70369	-0.216711	-0.832368	0.40053
ESP	2015	9.94182	7.11617	12.8516	9.61331	6.90883	12.3121	0.563031	0	1.64408	-0.234521	-0.877539	0.409626
ESP	2016	10.931	7.96027	13.9803	10.6705	7.79488	13.5214	0.518346	0	1.56582	-0.257856	-0.943177	0.411814
ESP	2017	10.9326	7.8957	13.941	10.6839	7.79448	13.5018	0.506586	0	1.54955	-0.257894	-0.946965	0.425754
ESP	2018	10.9134	7.86259	13.9736	10.6721	7.7892	13.5031	0.498667	0	1.53004	-0.257439	-0.940596	0.437775
ESP	2019	10.9134	7.86259	13.9736	10.6721	7.7892	13.5031	0.498667	0	1.53004	-0.257439	-0.940596	0.437775
ESP	2020	9.15974	6.37619	11.7715	8.80205	6.17373	11.1868	0.573753	0	1.60134	-0.216072	-0.865272	0.424105
EST	2000	10.4546	6.78927	14.2583	10.43	7.63496	13.4337	1.58142	0.00847089	3.34288	-1.55684	-3.25347	0.190304
EST	2001	10.4546	6.78927	14.2583	10.43	7.63496	13.4337	1.58142	0.00847089	3.34288	-1.55684	-3.25347	0.190304
EST	2002	11.1165	7.3778	14.9934	11.3	8.4183	14.4612	1.47186	0	3.16917	-1.6554	-3.40821	0.101657
EST	2003	12.5046	8.63205	16.6143	13.1067	9.99892	16.4301	1.26002	0	2.77332	-1.86212	-3.72572	-0.0508315
EST	2004	13.6392	9.62114	17.7639	14.58	11.3352	17.9562	1.09033	0	2.50446	-2.03108	-3.98652	-0.0834316
EST	2005	15.2505	11.1229	19.594	16.6567	13.0979	20.2622	0.864802	0	2.13817	-2.27102	-4.34977	-0.180427
EST	2006	15.7466	11.463	20.054	17.3067	13.6696	20.9679	0.78479	0	2.0352	-2.34489	-4.47253	-0.211654
EST	2007	15.8403	11.6063	20.1987	17.4433	13.7898	21.0448	0.755782	0	1.96079	-2.35885	-4.52987	-0.257951
EST	2008	15.0854	10.8556	19.1536	16.4967	12.9701	19.924	0.835226	0	2.0562	-2.24645	-4.36409	-0.238114
EST	2009	14.4248	10.2676	18.4123	15.6633	12.2331	19.0048	0.909583	0	2.17786	-2.14807	-4.2286	-0.12759
EST	2010	14.2294	10.2099	18.2292	15.4233	12.0805	18.8106	0.924996	0	2.21816	-2.11896	-4.12545	-0.0677066
EST	2011	14.7265	10.5088	18.8404	16.0667	12.5367	19.5257	0.852812	0	2.09867	-2.19299	-4.30118	-0.136533
EST	2012	15.4509	11.1541	19.7132	16.9933	13.3774	20.5164	0.758481	0	1.94685	-2.30087	-4.4444	-0.232907
EST	2013	15.7128	11.2046	19.9253	17.3333	13.6105	20.7933	0.71928	0	1.86299	-2.33986	-4.51677	-0.267331
EST	2014	15.6408	11.2305	19.9654	17.2533	13.6837	20.744	0.716577	0	1.88855	-2.32914	-4.44448	-0.160205
EST	2015	15.0587	10.8363	19.3845	16.54	13.1386	20.008	0.761187	0	1.94099	-2.24247	-4.29166	-0.100593
EST	2016	13.9248	9.94391	18.2079	15.1367	11.8788	18.535	0.861734	0	2.07615	-2.07361	-4.01723	-0.00896709
EST	2017	12.3343	8.54622	16.3748	13.1667	10.1518	16.3019	1.00441	0	2.30258	-1.83676	-3.63287	0.0530288
EST	2018	11.263	7.53766	15.1078	11.8467	8.88914	14.8869	1.09358	0	2.48538	-1.67723	-3.40346	0.136221
EST	2019	11.263	7.53766	15.1078	11.8467	8.88914	14.8869	1.09358	0	2.48538	-1.67723	-3.40346	0.136221
EST	2020	10.6829	6.58022	14.1956	11.14	7.89605	14.1144	1.13373	0	2.51887	-1.59084	-3.50395	0.0851169
ETH	2000	1.20279	0.205146	2.42698	0.585526	0	1.21486	0.617523	0	1.6926	-0.000254325	-0.0229545	0.0213209
ETH	2001	1.20279	0.205146	2.42698	0.585526	0	1.21486	0.617523	0	1.6926	-0.000254325	-0.0229545	0.0213209
ETH	2002	1.14702	0.170586	2.3637	0.557385	0	1.19087	0.589881	0	1.63426	-0.000242532	-0.0216545	0.0205661
ETH	2003	1.14055	0.165864	2.39887	0.554417	0	1.22134	0.586371	0	1.65487	-0.000241163	-0.0213123	0.0203319
ETH	2004	1.21294	0.205648	2.50357	0.592054	0	1.27644	0.621147	0	1.74567	-0.000256471	-0.0222478	0.0214992
ETH	2005	1.39794	0.293059	2.775	0.688792	0.000699768	1.41331	0.709441	0	1.93788	-0.000295587	-0.0238275	0.0231035
ETH	2006	1.47424	0.331593	2.85469	0.72907	0.000699768	1.47136	0.745477	0	1.97306	-0.00031172	-0.0244384	0.0245718
ETH	2007	1.54475	0.366114	3.02101	0.76689	0.000699768	1.54218	0.77819	0	2.037	-0.00032663	-0.0251409	0.0250643
ETH	2008	1.5274	0.31944	2.99401	0.758661	0.000485527	1.52712	0.769058	0	2.00359	-0.000322961	-0.0255725	0.0251901
ETH	2009	1.58904	0.376346	3.07266	0.792537	0.0404404	1.56406	0.796842	0	2.05807	-0.000335995	-0.0264947	0.024763
ETH	2010	1.66882	0.409945	3.171	0.836708	0.0613828	1.63551	0.83247	0	2.09914	-0.000352865	-0.0278198	0.0252522
ETH	2011	1.8054	0.535019	3.36493	0.912392	0.0942342	1.74822	0.893385	0	2.18546	-0.000381742	-0.0288274	0.0269576
ETH	2012	1.9496	0.605524	3.52509	0.992899	0.114832	1.83396	0.957114	0	2.25146	-0.000412234	-0.0296774	0.027652
ETH	2013	2.10691	0.680803	3.7546	1.08242	0.15294	1.95829	1.02493	0	2.40046	-0.000445495	-0.0306926	0.0283094
ETH	2014	2.27196	0.76063	3.9689	1.17851	0.254417	2.08608	1.09392	0	2.54613	-0.000480394	-0.0317141	0.0280733
ETH	2015	2.51883	0.888494	4.35365	1.32473	0.347522	2.31894	1.19463	0	2.72463	-0.000532594	-0.0330646	0.0302438
ETH	2016	2.76589	1.06088	4.62473	1.47383	0.433307	2.51281	1.29265	0	2.87521	-0.000584834	-0.0336055	0.0323605
ETH	2017	3.0828	1.22319	5.04572	1.67068	0.540871	2.7871	1.41277	0	3.0572	-0.000651843	-0.0363066	0.0354959
ETH	2018	3.36259	1.4195	5.46234	1.84979	0.678159	3.05134	1.5135	0	3.2713	-0.000711002	-0.0377655	0.0376982
ETH	2019	3.36259	1.4195	5.46234	1.84979	0.678159	3.05134	1.5135	0	3.2713	-0.000711002	-0.0377655	0.0376982
ETH	2020	3.05909	1.1238	4.90175	1.66335	0.436062	2.76593	1.39639	0	3.0401	-0.00064683	-0.0360234	0.0371002
FIN	2000	10.0037	7.27829	13.0251	9.02333	6.52434	11.6153	0.626403	0	1.73554	0.353953	-0.412287	1.13285
FIN	2001	10.0037	7.27829	13.0251	9.02333	6.52434	11.6153	0.626403	0	1.73554	0.353953	-0.412287	1.13285
FIN	2002	10.1418	7.34273	13.1487	9.16667	6.63188	11.8263	0.61626	0	1.70087	0.358838	-0.426731	1.1569
FIN	2003	10.451	7.54887	13.5127	9.48333	6.83032	12.221	0.597896	0	1.64553	0.36978	-0.410505	1.19559
FIN	2004	10.6801	7.74542	13.8194	9.72	7.01551	12.5544	0.582185	0	1.62134	0.377885	-0.447331	1.2371
FIN	2005	10.9486	8.06038	14.124	10	7.24882	12.8206	0.561202	0	1.57151	0.387386	-0.463771	1.25913
FIN	2006	11.1218	8.24103	14.2925	10.1867	7.43473	12.9634	0.541625	0	1.51953	0.393515	-0.459724	1.27649
FIN	2007	11.2059	8.18355	14.2445	10.2867	7.48696	12.9675	0.52271	0	1.46638	0.396489	-0.46845	1.29732
FIN	2008	11.1352	8.06171	14.1063	10.2233	7.46985	12.8811	0.517904	0	1.46796	0.393989	-0.462284	1.28182
FIN	2009	10.8887	7.85537	13.8158	9.98	7.27577	12.584	0.523474	0	1.49475	0.385268	-0.479748	1.30134
FIN	2010	10.7359	7.81766	13.6926	9.83	7.17092	12.4593	0.526018	0	1.53312	0.37986	-0.441004	1.26651
FIN	2011	10.5014	7.59695	13.4312	9.60333	6.98594	12.2274	0.52652	0	1.53465	0.371564	-0.459819	1.25122
FIN	2012	10.2775	7.38324	13.2351	9.38667	6.73834	12.095	0.527151	0	1.53733	0.36364	-0.482372	1.19128
FIN	2013	9.91947	7.13587	12.9136	9.03333	6.43409	11.7708	0.535165	0	1.54605	0.350973	-0.501065	1.16521
FIN	2014	9.6571	6.89973	12.6	8.77667	6.15687	11.4939	0.53874	0	1.55785	0.34169	-0.458714	1.1244
FIN	2015	9.43487	6.70869	12.3671	8.56333	6.01599	11.2338	0.537714	0	1.55389	0.333827	-0.461287	1.10696
FIN	2016	9.29545	6.50462	12.1091	8.43667	5.86488	10.9968	0.529892	0	1.53714	0.328894	-0.455918	1.09531
FIN	2017	9.23456	6.48315	12.0276	8.39	5.88252	10.8936	0.51782	0	1.49516	0.32674	-0.475391	1.11089
FIN	2018	9.15577	6.43632	11.8733	8.32243	5.79147	10.7592	0.509392	0	1.46752	0.323952	-0.439074	1.1157
FIN	2019	9.15577	6.43632	11.8733	8.32243	5.79147	10.7592	0.509392	0	1.46752	0.323952	-0.439074	1.1157
FIN	2020	9.07617	6.31605	11.8107	8.25165	5.83346	10.8258	0.503383	0	1.44765	0.321135	-0.439083	1.13795
FJI	2000	2.40679	0.837373	4.18492	2.00106	0.807962	3.18714	0.605968	0	1.70005	-0.200232	-0.830074	0.396664
FJI	2001	2.40679	0.837373	4.18492	2.00106	0.807962	3.18714	0.605968	0	1.70005	-0.200232	-0.830074	0.396664
FJI	2002	2.36534	0.739876	4.09149	1.96593	0.762173	3.09981	0.596201	0	1.63738	-0.196783	-0.822004	0.39356
FJI	2003	2.45373	0.768184	4.22767	2.04868	0.785982	3.23686	0.609181	0	1.66934	-0.204136	-0.828469	0.410019
FJI	2004	2.52931	0.835441	4.30429	2.12001	0.855653	3.39808	0.61972	0	1.66899	-0.210424	-0.841896	0.414308
FJI	2005	2.67437	0.987517	4.52737	2.255	0.955528	3.60966	0.641866	0	1.72536	-0.222493	-0.845703	0.435823
FJI	2006	2.84049	1.12023	4.76258	2.41153	1.05202	3.81526	0.665265	0	1.79107	-0.236312	-0.876936	0.451421
FJI	2007	2.97548	1.1708	4.92085	2.53894	1.10214	3.96148	0.68408	0	1.82877	-0.247543	-0.911993	0.487193
FJI	2008	3.05051	1.21177	4.99882	2.61018	1.15131	4.03464	0.694109	0	1.82569	-0.253785	-0.944608	0.465703
FJI	2009	2.86675	1.05755	4.74735	2.44141	1.03285	3.81428	0.663838	0	1.75265	-0.238498	-0.927157	0.466282
FJI	2010	2.84961	1.08528	4.7948	2.42779	1.01537	3.7854	0.658896	0	1.77069	-0.237072	-0.912575	0.429639
FJI	2011	2.80667	1.04988	4.73465	2.39146	0.950935	3.76947	0.648712	0	1.76096	-0.233499	-0.898253	0.447658
FJI	2012	2.9454	1.22301	4.88291	2.5247	1.11048	3.95207	0.665734	0	1.77661	-0.24504	-0.906119	0.451013
FJI	2013	2.97617	1.2758	4.84336	2.56154	1.19726	3.96711	0.66223	0	1.78809	-0.2476	-0.928839	0.463551
FJI	2014	3.03478	1.30369	4.93007	2.62523	1.30479	4.02785	0.662029	0	1.78723	-0.252477	-0.944715	0.447436
FJI	2015	3.05805	1.28048	4.977	2.6549	1.32616	4.0342	0.657563	0	1.79132	-0.254412	-0.949882	0.429684
FJI	2016	3.0482	1.24116	4.95938	2.65116	1.2972	4.05164	0.650639	0	1.74683	-0.253593	-0.9412	0.439651
FJI	2017	3.18377	1.35526	5.0699	2.78658	1.37776	4.24822	0.662058	0	1.74231	-0.264872	-0.982095	0.448767
FJI	2018	3.44896	1.51487	5.46631	3.04926	1.47585	4.63742	0.686634	0	1.79469	-0.286934	-1.01598	0.447434
FJI	2019	3.44896	1.51487	5.46631	3.04926	1.47585	4.63742	0.686634	0	1.79469	-0.286934	-1.01598	0.447434
FJI	2020	3.57772	1.56804	5.68837	3.16259	1.59775	4.69954	0.712774	0	1.82528	-0.297646	-1.04641	0.485355
FRA	2000	13.719	10.0191	17.4485	13.9967	10.5563	17.4059	0.443084	0	1.36955	-0.720727	-1.88797	0.463443
FRA	2001	13.719	10.0191	17.4485	13.9967	10.5563	17.4059	0.443084	0	1.36955	-0.720727	-1.88797	0.463443
FRA	2002	13.5726	9.91237	17.1593	13.84	10.4534	17.1082	0.445626	0	1.35949	-0.713034	-1.86761	0.477927
FRA	2003	13.2628	9.7443	16.6603	13.5033	10.2766	16.5969	0.456243	0	1.3728	-0.69676	-1.86942	0.467498
FRA	2004	12.9432	9.43201	16.278	13.1567	9.89332	16.2465	0.466494	0	1.36907	-0.679969	-1.80888	0.476425
FRA	2005	12.8145	9.2759	16.2288	13.0233	9.64472	16.1808	0.464393	0	1.37583	-0.673209	-1.75999	0.437215
FRA	2006	12.7485	9.22805	16.1875	12.96	9.57124	16.1076	0.45821	0	1.38341	-0.669739	-1.73884	0.41151
FRA	2007	12.6343	9.17704	16.0912	12.8433	9.58224	15.9917	0.454727	0	1.37522	-0.663742	-1.74781	0.409869
FRA	2008	12.5117	9.23711	15.9059	12.7133	9.62232	15.8288	0.455703	0	1.38514	-0.657302	-1.78527	0.451948
FRA	2009	12.3105	9.06901	15.6408	12.4967	9.5063	15.5508	0.460597	0	1.36987	-0.646732	-1.74581	0.503033
FRA	2010	12.2516	8.99059	15.6159	12.4367	9.34713	15.4237	0.458548	0	1.3946	-0.643635	-1.76814	0.489413
FRA	2011	12.1124	8.78712	15.4463	12.29	9.19957	15.2745	0.458717	0	1.37742	-0.636323	-1.7301	0.490516
FRA	2012	11.9324	8.66726	15.3354	12.1	8.98242	15.1647	0.459288	0	1.41825	-0.626868	-1.72837	0.44977
FRA	2013	11.8424	8.66482	15.3052	12.0067	8.94118	15.1306	0.457863	0	1.424	-0.622138	-1.68169	0.4591
FRA	2014	11.7302	8.55476	15.1465	11.89	8.78645	14.96	0.456479	0	1.42828	-0.616246	-1.69585	0.444192
FRA	2015	11.7276	8.42439	15.2045	11.8933	8.77683	14.9727	0.450337	0	1.41888	-0.616106	-1.69369	0.482314
FRA	2016	11.6043	8.34561	14.9649	11.7667	8.82227	14.8204	0.447294	0	1.4052	-0.609632	-1.69873	0.468495
FRA	2017	11.4025	8.26094	14.8377	11.5567	8.72495	14.615	0.444908	0	1.38051	-0.599031	-1.6796	0.47792
FRA	2018	11.3012	8.17432	14.7592	11.4567	8.53748	14.494	0.43827	0	1.33431	-0.593708	-1.67217	0.468569
FRA	2019	11.3012	8.17432	14.7592	11.4567	8.53748	14.494	0.43827	0	1.33431	-0.593708	-1.67217	0.468569
FRA	2020	10.3185	7.2433	13.4872	10.39	7.6902	13.1471	0.470555	0	1.39631	-0.542079	-1.54108	0.494487
FSM	2000	3.38574	1.59163	5.32349	2.62069	1.1807	4.0789	0.847575	0	2.0707	-0.0825217	-0.47662	0.327395
FSM	2001	3.38574	1.59163	5.32349	2.62069	1.1807	4.0789	0.847575	0	2.0707	-0.0825217	-0.47662	0.327395
FSM	2002	3.74041	1.85355	5.79673	2.92913	1.44566	4.45753	0.902444	0	2.20273	-0.0911661	-0.503524	0.337784
FSM	2003	3.42431	1.66566	5.43649	2.66021	1.29637	4.14064	0.847568	0	2.12036	-0.0834618	-0.481713	0.33151
FSM	2004	3.07257	1.40122	4.91348	2.36293	1.07834	3.70088	0.784535	0	1.9879	-0.0748887	-0.442337	0.319112
FSM	2005	2.51241	1.03623	4.21102	1.88631	0.74617	3.08232	0.687338	0	1.84719	-0.0612357	-0.393938	0.297266
FSM	2006	2.347	0.909868	3.9951	1.75227	0.628249	2.91154	0.651932	0	1.77112	-0.0572041	-0.377232	0.274399
FSM	2007	2.36905	0.957385	4.01529	1.77069	0.656846	2.93557	0.656105	0	1.82723	-0.0577416	-0.393026	0.269296
FSM	2008	2.4962	1.01142	4.15073	1.87493	0.683988	3.05082	0.682108	0	1.83162	-0.0608405	-0.40351	0.268278
FSM	2009	2.54327	1.00374	4.22193	1.91314	0.693774	3.10928	0.692115	0	1.85928	-0.0619878	-0.40789	0.268569
FSM	2010	2.49966	0.91097	4.17769	1.87806	0.648332	3.0766	0.68253	0	1.82541	-0.060925	-0.402083	0.270767
FSM	2011	2.82782	1.12931	4.60117	2.15907	0.882945	3.47595	0.737678	0	1.91753	-0.0689234	-0.426887	0.280757
FSM	2012	2.76857	1.14188	4.51992	2.11149	0.844596	3.37686	0.724562	0	1.89389	-0.0674793	-0.422092	0.282745
FSM	2013	2.62138	1.07593	4.30961	1.99279	0.783056	3.2124	0.69248	0	1.80489	-0.0638917	-0.403808	0.280776
FSM	2014	2.10258	0.730631	3.6735	1.55724	0.453309	2.62038	0.59659	0	1.65119	-0.0512469	-0.359154	0.267989
FSM	2015	2.09332	0.72532	3.65174	1.55013	0.474916	2.63589	0.59421	0	1.61894	-0.0510211	-0.361744	0.267606
FSM	2016	2.12611	0.753808	3.76999	1.57681	0.46876	2.70991	0.601118	0	1.66402	-0.0518203	-0.362572	0.262406
FSM	2017	2.12548	0.749481	3.68506	1.57681	0.507233	2.69638	0.600471	0	1.65108	-0.0518049	-0.366708	0.254053
FSM	2018	2.12472	0.688971	3.68317	1.57681	0.473625	2.67709	0.599695	0	1.67644	-0.0517864	-0.368373	0.254965
FSM	2019	2.12472	0.688971	3.68317	1.57681	0.473625	2.67709	0.599695	0	1.67644	-0.0517864	-0.368373	0.254965
FSM	2020	2.0218	0.670091	3.58986	1.4954	0.489494	2.56479	0.575682	0	1.66228	-0.049278	-0.355226	0.253266
GAB	2000	9.64371	6.88312	12.4314	8.92626	6.29814	11.4382	0.71746	0	1.93156	0	0	0
GAB	2001	9.64371	6.88312	12.4314	8.92626	6.29814	11.4382	0.71746	0	1.93156	0	0	0
GAB	2002	8.88223	6.13157	11.5335	8.14948	5.62644	10.5784	0.732745	0	1.91896	0	0	0
GAB	2003	8.27851	5.57666	10.9185	7.52813	5.01441	9.96795	0.750375	0	1.92759	0	0	0
GAB	2004	8.27028	5.62715	10.9163	7.52421	5.09979	9.9249	0.746066	0	1.91798	0	0	0
GAB	2005	8.89378	6.20035	11.7095	8.16447	5.62856	10.6569	0.729313	0	1.8783	0	0	0
GAB	2006	9.2635	6.57116	12.1091	8.55018	6.00971	11.0936	0.71332	0	1.85797	0	0	0
GAB	2007	9.27844	6.59955	12.1066	8.56725	6.02447	11.134	0.711191	0	1.8538	0	0	0
GAB	2008	9.18697	6.54729	11.9069	8.47455	5.98711	10.9697	0.712417	0	1.85125	0	0	0
GAB	2009	9.05086	6.40646	11.6911	8.33501	5.83835	10.7732	0.715856	0	1.85692	0	0	0
GAB	2010	8.91396	6.23299	11.5703	8.19886	5.63987	10.6186	0.715094	0	1.8745	0	0	0
GAB	2011	8.67536	6.06382	11.324	7.95907	5.44158	10.3207	0.71629	0	1.88335	0	0	0
GAB	2012	8.41005	5.78644	11.0329	7.68903	5.22842	10.0691	0.721012	0	1.88716	0	0	0
GAB	2013	8.4718	5.81138	11.0542	7.75371	5.30942	10.1863	0.71809	0	1.88916	0	0	0
GAB	2014	8.66086	5.99429	11.284	7.94759	5.50458	10.4019	0.713271	0	1.86035	0	0	0
GAB	2015	8.60308	6.00743	11.2136	7.88805	5.45592	10.3037	0.715028	0	1.88393	0	0	0
GAB	2016	8.19542	5.70965	10.7894	7.47176	5.13513	9.81374	0.723665	0	1.89349	0	0	0
GAB	2017	7.69493	5.20033	10.2153	6.96438	4.68088	9.30301	0.730551	0	1.95402	0	0	0
GAB	2018	7.33414	4.9096	9.84658	6.60385	4.42658	8.86644	0.730294	0	1.93863	0	0	0
GAB	2019	7.33414	4.9096	9.84658	6.60385	4.42658	8.86644	0.730294	0	1.93863	0	0	0
GAB	2020	8.13605	5.39929	10.7033	7.41871	4.89229	9.79403	0.717333	0	1.80945	0	0	0
GBR	2000	12.2776	9.01694	15.6645	11.1593	8.05776	14.126	0.554211	0	1.62227	0.564091	-0.544094	1.67185
GBR	2001	12.2776	9.01694	15.6645	11.1593	8.05776	14.126	0.554211	0	1.62227	0.564091	-0.544094	1.67185
GBR	2002	12.4208	9.20794	15.8656	11.3102	8.28279	14.2753	0.539975	0	1.58728	0.570674	-0.516449	1.68536
GBR	2003	12.5018	9.33399	15.9309	11.3996	8.4244	14.4036	0.527749	0	1.55262	0.574393	-0.507096	1.67813
GBR	2004	12.5071	9.41932	15.8582	11.4128	8.55115	14.3684	0.519683	0	1.49096	0.574638	-0.448195	1.6327
GBR	2005	12.3786	9.2462	15.662	11.2947	8.38163	14.2316	0.515201	0	1.49595	0.568733	-0.484733	1.59334
GBR	2006	12.1934	9.06187	15.3456	11.1185	8.23862	13.934	0.514705	0	1.50305	0.560224	-0.458363	1.60054
GBR	2007	11.9379	8.79835	15.0134	10.8738	8.00747	13.6447	0.515667	0	1.54558	0.548487	-0.490002	1.57315
GBR	2008	11.6104	8.49391	14.715	10.5511	7.70182	13.3169	0.525869	0	1.56533	0.533437	-0.490554	1.58302
GBR	2009	11.2497	8.20399	14.267	10.1967	7.36966	12.9339	0.536193	0	1.59986	0.516867	-0.486643	1.53735
GBR	2010	10.954	8.01772	14.0363	9.90616	7.14634	12.6367	0.544555	0	1.59343	0.50328	-0.438654	1.52421
GBR	2011	10.7896	7.97729	13.7888	9.75127	7.06951	12.3715	0.542611	0	1.56312	0.495727	-0.416009	1.50534
GBR	2012	10.5746	7.71304	13.5919	9.54718	6.79085	12.1574	0.541601	0	1.55684	0.48585	-0.443944	1.48474
GBR	2013	10.4397	7.54116	13.4777	9.42311	6.71082	12.0437	0.53692	0	1.55025	0.47965	-0.452986	1.46648
GBR	2014	10.4407	7.45854	13.498	9.43321	6.73038	12.1173	0.527747	0	1.53447	0.479694	-0.474224	1.42703
GBR	2015	10.5156	7.64388	13.5456	9.51594	6.93527	12.2236	0.516533	0	1.51101	0.483138	-0.447874	1.4241
GBR	2016	10.6422	7.79573	13.6414	9.6499	6.96201	12.3771	0.503333	0	1.47937	0.488954	-0.449198	1.44444
GBR	2017	10.7665	7.88249	13.7784	9.78118	7.01686	12.4897	0.490646	0	1.4726	0.494665	-0.450525	1.49085
GBR	2018	10.8168	7.83623	13.8467	9.83904	6.99454	12.5684	0.480781	0	1.44179	0.496977	-0.468294	1.51279
GBR	2019	10.8168	7.83623	13.8467	9.83904	6.99454	12.5684	0.480781	0	1.44179	0.496977	-0.468294	1.51279
GBR	2020	10.7315	7.55921	13.7883	9.75019	6.90654	12.5681	0.48822	0	1.42265	0.493056	-0.451438	1.50208
GEO	2000	10.5653	6.58126	14.6305	3.54574	1.86026	5.13831	7.00529	3.43116	10.6549	0.0142503	-0.150371	0.179407
GEO	2001	10.5653	6.58126	14.6305	3.54574	1.86026	5.13831	7.00529	3.43116	10.6549	0.0142503	-0.150371	0.179407
GEO	2002	10.213	6.17351	14.3383	3.36439	1.74837	4.90351	6.83479	3.29302	10.4914	0.0137751	-0.145068	0.177247
GEO	2003	10.4562	6.39228	14.5959	3.52	1.90656	5.17562	6.92211	3.24986	10.6634	0.0141032	-0.144523	0.177617
GEO	2004	11.0943	6.81369	15.3413	3.93676	2.23808	5.68691	7.14254	3.32103	10.9061	0.0149638	-0.151786	0.185851
GEO	2005	12.262	7.86769	16.6602	4.80661	2.90849	6.73314	7.43883	3.54995	11.2242	0.0165388	-0.161788	0.194693
GEO	2006	13.5294	9.13027	18.0175	5.95009	3.85294	7.97432	7.56101	3.73526	11.3841	0.0182482	-0.164385	0.210229
GEO	2007	14.5156	10.0819	19.0194	6.97087	4.66462	9.19491	7.52518	3.79621	11.3655	0.0195785	-0.170454	0.219965
GEO	2008	14.6956	10.2611	19.177	7.20419	4.90953	9.49541	7.47163	3.72849	11.2564	0.0198213	-0.177516	0.220735
GEO	2009	14.7986	10.2274	19.2726	7.3792	5.08286	9.73841	7.39941	3.52914	11.1903	0.0199601	-0.182587	0.217641
GEO	2010	14.8372	10.327	19.353	7.49111	5.21414	9.82428	7.32609	3.46042	11.1557	0.0200122	-0.18037	0.213621
GEO	2011	14.9885	10.498	19.4854	7.77573	5.42001	10.1987	7.19252	3.40282	10.996	0.0202162	-0.178757	0.215497
GEO	2012	14.669	10.3117	19.1978	7.49164	5.16581	9.85971	7.15759	3.44416	10.9007	0.0197854	-0.17097	0.208906
GEO	2013	14.2156	9.79888	18.6244	7.04994	4.70739	9.40438	7.14645	3.41713	10.7861	0.0191738	-0.173679	0.205861
GEO	2014	14.0172	9.56835	18.3729	6.89164	4.57657	9.21194	7.1066	3.35351	10.7088	0.0189062	-0.17059	0.205489
GEO	2015	13.9471	9.42005	18.3095	6.89036	4.62932	9.2224	7.03796	3.36158	10.7082	0.0188117	-0.175503	0.207482
GEO	2016	13.9738	9.50686	18.4185	6.9911	4.75695	9.29528	6.96385	3.22756	10.7545	0.0188477	-0.170979	0.213153
GEO	2017	13.9721	9.59453	18.4286	7.07743	4.81154	9.38234	6.87582	3.20878	10.7747	0.0188454	-0.167268	0.209201
GEO	2018	14.3286	9.85581	18.7556	7.63737	5.13215	10.0725	6.67186	3.01813	10.3732	0.0193262	-0.163899	0.216578
GEO	2019	14.3286	9.85581	18.7556	7.63737	5.13215	10.0725	6.67186	3.01813	10.3732	0.0193262	-0.163899	0.216578
GEO	2020	14.4102	10.2493	18.9766	7.75985	5.44827	10.2396	6.63095	3.13303	10.5158	0.0194363	-0.173803	0.208719
GHA	2000	5.32188	2.73572	8.15425	2.12806	0.835965	3.41199	3.2047	0.751029	5.64626	-0.0108847	-0.161678	0.135209
GHA	2001	5.32188	2.73572	8.15425	2.12806	0.835965	3.41199	3.2047	0.751029	5.64626	-0.0108847	-0.161678	0.135209
GHA	2002	5.28809	2.59148	7.98251	2.11743	0.834214	3.3863	3.18148	0.736855	5.58164	-0.0108156	-0.159128	0.136812
GHA	2003	5.22269	2.52669	7.92072	2.09137	0.840238	3.34627	3.142	0.757503	5.59675	-0.0106818	-0.154939	0.135553
GHA	2004	5.11884	2.39298	7.77591	2.04594	0.809458	3.22715	3.08337	0.618169	5.55531	-0.0104694	-0.150787	0.133583
GHA	2005	5.10609	2.46854	7.80942	2.04694	0.810611	3.26645	3.0696	0.673985	5.60026	-0.0104434	-0.150244	0.1274
GHA	2006	4.79832	2.2243	7.44777	1.90713	0.68984	3.07623	2.901	0.523431	5.3376	-0.0098139	-0.146274	0.122324
GHA	2007	4.87974	2.29319	7.56599	1.95637	0.713064	3.17033	2.93335	0.606395	5.37092	-0.00998042	-0.148732	0.121712
GHA	2008	4.91187	2.27622	7.56455	1.98049	0.740265	3.21078	2.94143	0.540768	5.30184	-0.0100461	-0.148619	0.127884
GHA	2009	5.44043	2.59032	8.13011	2.24996	0.921888	3.56822	3.20159	0.713881	5.62528	-0.0111272	-0.157477	0.134919
GHA	2010	5.45291	2.55862	8.19607	2.26573	0.930755	3.57482	3.19834	0.695293	5.68577	-0.0111527	-0.154637	0.137758
GHA	2011	5.31476	2.44283	8.08952	2.20517	0.900612	3.46544	3.12047	0.68374	5.59103	-0.0108702	-0.15472	0.133994
GHA	2012	5.07026	2.26593	7.88082	2.09471	0.795877	3.3239	2.98592	0.54508	5.445	-0.0103701	-0.148827	0.133137
GHA	2013	5.07868	2.31136	7.82528	2.11746	0.858982	3.38644	2.97161	0.573206	5.38635	-0.0103873	-0.149786	0.13134
GHA	2014	5.10152	2.37417	7.72798	2.14153	0.833156	3.40787	2.97042	0.567288	5.33247	-0.010434	-0.147636	0.130286
GHA	2015	5.00805	2.36245	7.54338	2.09701	0.829646	3.35844	2.92128	0.633315	5.21517	-0.0102428	-0.150973	0.131541
GHA	2016	4.71229	2.1828	7.221	1.94556	0.704064	3.14811	2.77637	0.554899	5.04034	-0.00963795	-0.149793	0.127543
GHA	2017	4.58378	2.05323	7.09638	1.88533	0.678391	3.09405	2.70783	0.468039	5.01559	-0.0093751	-0.151311	0.125508
GHA	2018	4.54779	2.00218	7.1382	1.87518	0.631958	3.06142	2.68191	0.404936	5.04378	-0.00930149	-0.148591	0.120089
GHA	2019	4.54779	2.00218	7.1382	1.87518	0.631958	3.06142	2.68191	0.404936	5.04378	-0.00930149	-0.148591	0.120089
GHA	2020	4.26311	2.03462	6.78216	1.74556	0.652829	2.91611	2.52627	0.470862	4.86934	-0.00871925	-0.137551	0.122727
GIN	2000	0.292388	0.000249	0.849941	0.204518	0	0.592954	0.0880931	0	0.506141	-0.000223154	-0.0209146	0.0203852
GIN	2001	0.292388	0.000249	0.849941	0.204518	0	0.592954	0.0880931	0	0.506141	-0.000223154	-0.0209146	0.0203852
GIN	2002	0.304623	0.000236034	0.874946	0.213271	0	0.60978	0.0915843	0	0.518879	-0.000232492	-0.020977	0.0209229
GIN	2003	0.385169	0.00373346	1.02495	0.270788	0	0.713524	0.114675	0	0.574831	-0.000293966	-0.0234771	0.0234413
GIN	2004	0.382094	0.00349742	1.01841	0.268727	0	0.714458	0.113659	0	0.558212	-0.000291619	-0.0233204	0.0232383
GIN	2005	0.359662	0.00349742	0.959232	0.252973	0	0.681748	0.106964	0	0.545672	-0.000274498	-0.023083	0.0222643
GIN	2006	0.284422	0	0.83445	0.199439	0	0.587621	0.0852006	0	0.498152	-0.000217074	-0.0209778	0.0201643
GIN	2007	0.275207	0	0.83281	0.193034	0	0.567359	0.0823823	0	0.493445	-0.000210041	-0.0203467	0.0196379
GIN	2008	0.282499	0	0.850047	0.198286	0	0.573034	0.0844286	0	0.492055	-0.000215607	-0.0206474	0.0204886
GIN	2009	0.286159	0	0.851719	0.200987	0	0.569621	0.0853901	0	0.496235	-0.0002184	-0.0203077	0.0206576
GIN	2010	0.307847	0	0.891629	0.216532	0	0.612506	0.0915499	0	0.524539	-0.000234953	-0.0218213	0.0216093
GIN	2011	0.336829	0.000114731	0.949987	0.23727	0	0.659018	0.0998167	0	0.558306	-0.000257072	-0.0225694	0.0221762
GIN	2012	0.35717	0.000114731	0.988416	0.251903	0	0.701274	0.10554	0	0.573502	-0.000272597	-0.0234139	0.0228226
GIN	2013	0.390999	0.00329881	1.0574	0.276274	0	0.74775	0.115023	0	0.590387	-0.000298415	-0.0237682	0.0240236
GIN	2014	0.452553	0.00955487	1.16817	0.320647	0	0.831639	0.132252	0	0.63887	-0.000345394	-0.0256327	0.0254982
GIN	2015	0.497331	0.0114551	1.22615	0.353049	0	0.874915	0.144661	0	0.659734	-0.000379569	-0.0275886	0.026556
GIN	2016	0.494728	0.0138344	1.20638	0.351524	0	0.867181	0.143582	0	0.654709	-0.000377583	-0.0274713	0.0260717
GIN	2017	0.465718	0.00920807	1.14526	0.330988	0	0.826132	0.135085	0	0.616744	-0.000355441	-0.0260031	0.0255222
GIN	2018	0.469071	0.010479	1.16468	0.333814	0	0.826911	0.135615	0	0.609703	-0.000358001	-0.0254287	0.0262707
GIN	2019	0.469071	0.010479	1.16468	0.333814	0	0.826911	0.135615	0	0.609703	-0.000358001	-0.0254287	0.0262707
GIN	2020	0.51717	0.00953172	1.2263	0.369289	0	0.914627	0.148276	0	0.666207	-0.000394711	-0.0271198	0.0273058
GMB	2000	3.73916	1.86359	5.70809	3.09603	1.55065	4.62638	0.747911	0	1.92016	-0.104782	-0.55861	0.339837
GMB	2001	3.73916	1.86359	5.70809	3.09603	1.55065	4.62638	0.747911	0	1.92016	-0.104782	-0.55861	0.339837
GMB	2002	3.86025	1.95835	5.84729	3.2111	1.59379	4.74489	0.757327	0	1.92349	-0.108176	-0.566674	0.351925
GMB	2003	3.93872	2.0458	5.88385	3.28682	1.64106	4.82508	0.762275	0	1.93207	-0.110375	-0.578041	0.33708
GMB	2004	3.94773	2.02282	5.94647	3.29803	1.63963	4.85576	0.76032	0	1.96505	-0.110627	-0.564942	0.320528
GMB	2005	3.82935	1.96404	5.85642	3.19096	1.62719	4.77127	0.745693	0	1.91592	-0.10731	-0.554355	0.310806
GMB	2006	3.6924	1.9084	5.70779	3.06681	1.60738	4.63667	0.729057	0	1.89029	-0.103472	-0.546971	0.327534
GMB	2007	3.5434	1.83681	5.52036	2.93329	1.53519	4.44281	0.709405	0	1.8277	-0.0992964	-0.520979	0.347196
GMB	2008	3.45338	1.70779	5.33809	2.85382	1.42431	4.3104	0.696333	0	1.81692	-0.0967739	-0.512626	0.343246
GMB	2009	3.26956	1.56322	5.11798	2.69041	1.28811	4.0965	0.670774	0	1.7865	-0.0916227	-0.498804	0.337187
GMB	2010	3.16961	1.47099	4.99563	2.6026	1.20169	3.98844	0.655836	0	1.7555	-0.0888219	-0.503916	0.324904
GMB	2011	3.05434	1.38851	4.85559	2.50041	1.11532	3.87062	0.639518	0	1.71435	-0.0855916	-0.496796	0.315507
GMB	2012	2.86866	1.2558	4.68187	2.33827	0.992705	3.69216	0.610774	0	1.68099	-0.0803883	-0.466786	0.305397
GMB	2013	2.75785	1.16623	4.52119	2.24168	0.954602	3.54489	0.593449	0	1.64566	-0.0772831	-0.462715	0.307125
GMB	2014	2.35279	0.908914	3.97952	1.89211	0.727447	3.09555	0.526613	0	1.50893	-0.0659321	-0.417179	0.304393
GMB	2015	2.07011	0.724031	3.56967	1.65382	0.552126	2.78107	0.474305	0	1.38409	-0.0580106	-0.390254	0.282588
GMB	2016	1.61609	0.440553	2.95357	1.27115	0.277968	2.28092	0.390222	0	1.24487	-0.0452876	-0.333932	0.248319
GMB	2017	1.362	0.307067	2.62323	1.06388	0.148821	1.97403	0.336282	0	1.15655	-0.0381672	-0.304495	0.21541
GMB	2018	1.11406	0.175544	2.22509	0.864029	0.0606077	1.67273	0.281248	0	1.03422	-0.0312192	-0.279216	0.200516
GMB	2019	1.11406	0.175544	2.22509	0.864029	0.0606077	1.67273	0.281248	0	1.03422	-0.0312192	-0.279216	0.200516
GMB	2020	0.61378	0.0127461	1.44837	0.468846	0	1.08557	0.162134	0	0.742313	-0.0171999	-0.189692	0.153257
GNB	2000	4.147	2.22111	6.11895	3.26309	1.68798	4.86817	0.885907	0	2.13439	-0.00199719	-0.0634314	0.0576933
GNB	2001	4.147	2.22111	6.11895	3.26309	1.68798	4.86817	0.885907	0	2.13439	-0.00199719	-0.0634314	0.0576933
GNB	2002	3.82326	2.03962	5.73534	2.98049	1.51272	4.55176	0.844617	0	2.04072	-0.00184128	-0.0621268	0.0564353
GNB	2003	3.81117	2.03005	5.67966	2.97125	1.50951	4.49316	0.841748	0	2.06371	-0.00183545	-0.0611569	0.0575013
GNB	2004	4.07709	2.19297	6.04349	3.21139	1.70292	4.81465	0.867662	0	2.13994	-0.00196352	-0.0630281	0.0600733
GNB	2005	4.44712	2.47279	6.5671	3.53923	1.97429	5.22399	0.910041	0	2.25732	-0.00214173	-0.0642069	0.0616619
GNB	2006	4.50959	2.55886	6.66734	3.59659	1.99656	5.30463	0.915174	0	2.28957	-0.00217181	-0.0648173	0.0617098
GNB	2007	4.28641	2.42364	6.35147	3.3975	1.84481	5.07828	0.890973	0	2.18736	-0.00206433	-0.0645859	0.0601465
GNB	2008	4.05219	2.25779	6.01368	3.1904	1.70781	4.78282	0.86374	0	2.13099	-0.00195152	-0.0635136	0.0595126
GNB	2009	3.88593	2.1256	5.74949	3.04524	1.60474	4.59234	0.842559	0	2.07275	-0.00187145	-0.0621031	0.0583646
GNB	2010	3.88285	2.13865	5.85477	3.04439	1.611	4.5411	0.840332	0	2.09607	-0.00186998	-0.0616302	0.0575485
GNB	2011	3.92611	2.13178	5.88424	3.084	1.5857	4.57832	0.844	0	2.07549	-0.00189081	-0.062944	0.058542
GNB	2012	3.93853	2.14223	5.91593	3.09629	1.60528	4.56093	0.844133	0	2.10074	-0.00189679	-0.0657978	0.057577
GNB	2013	3.90524	2.13673	5.82579	3.06814	1.59291	4.55915	0.838984	0	2.15127	-0.00188076	-0.0650681	0.058259
GNB	2014	3.90501	2.11067	5.90344	3.07002	1.57108	4.60138	0.836873	0	2.1539	-0.00188065	-0.0636545	0.0573003
GNB	2015	3.98813	2.14048	6.01266	3.1457	1.60348	4.68256	0.844358	0	2.15814	-0.00192068	-0.0614254	0.0575338
GNB	2016	4.07881	2.13964	6.14812	3.22931	1.634	4.78185	0.851466	0	2.1082	-0.00196435	-0.0644364	0.0578306
GNB	2017	4.19109	2.21758	6.25113	3.33195	1.74899	4.90662	0.861156	0	2.14396	-0.00201842	-0.0635166	0.0585327
GNB	2018	4.14307	2.20301	6.17534	3.29164	1.78404	4.88945	0.853426	0	2.11294	-0.0019953	-0.0643864	0.0571483
GNB	2019	4.14307	2.20301	6.17534	3.29164	1.78404	4.88945	0.853426	0	2.11294	-0.0019953	-0.0643864	0.0571483
GNB	2020	3.72581	1.96166	5.62483	2.92491	1.4623	4.38837	0.802698	0	1.98167	-0.00179434	-0.0558994	0.0536235
GNQ	2000	7.75002	5.22331	10.3629	6.84371	4.53164	9.09936	0.906311	0	2.27894	0	0	0
GNQ	2001	7.75002	5.22331	10.3629	6.84371	4.53164	9.09936	0.906311	0	2.27894	0	0	0
GNQ	2002	8.10015	5.59268	10.7513	7.23894	4.88932	9.594	0.861214	0	2.15378	0	0	0
GNQ	2003	8.49828	5.99278	11.2666	7.68457	5.25599	10.1021	0.813711	0	2.06946	0	0	0
GNQ	2004	8.93984	6.32611	11.6971	8.1788	5.63159	10.5822	0.76103	0	1.98975	0	0	0
GNQ	2005	9.11411	6.49631	11.9437	8.39709	5.90493	10.8993	0.717021	0	1.93909	0	0	0
GNQ	2006	9.17519	6.59979	11.8752	8.48951	6.04904	10.9744	0.685674	0	1.83287	0	0	0
GNQ	2007	8.88494	6.30714	11.6483	8.22193	5.83365	10.7951	0.663009	0	1.76504	0	0	0
GNQ	2008	8.4556	5.83382	11.1482	7.80619	5.3517	10.2822	0.649412	0	1.74249	0	0	0
GNQ	2009	8.64142	5.9549	11.3973	8.0018	5.45724	10.6093	0.639613	0	1.75455	0	0	0
GNQ	2010	9.16365	6.36313	11.9327	8.53503	5.79578	11.1632	0.62862	0	1.73252	0	0	0
GNQ	2011	9.97781	7.18751	12.819	9.37687	6.62171	12.116	0.600934	0	1.66987	0	0	0
GNQ	2012	9.96679	7.15976	12.8045	9.37324	6.66149	12.0898	0.593553	0	1.66036	0	0	0
GNQ	2013	9.72605	6.97855	12.5688	9.12588	6.52555	11.8905	0.600168	0	1.67205	0	0	0
GNQ	2014	9.21359	6.49229	12.1094	8.56693	6.02342	11.288	0.646666	0	1.76953	0	0	0
GNQ	2015	8.71247	6.10166	11.5904	8.01876	5.58093	10.6662	0.69371	0	1.86112	0	0	0
GNQ	2016	7.86841	5.4224	10.6766	7.13475	4.87532	9.59994	0.733662	0	1.93935	0	0	0
GNQ	2017	7.19013	4.80891	9.77977	6.4397	4.26058	8.72082	0.750426	0	1.9575	0	0	0
GNQ	2018	6.94451	4.61955	9.43763	6.18922	4.05635	8.36684	0.755289	0	1.94218	0	0	0
GNQ	2019	6.94451	4.61955	9.43763	6.18922	4.05635	8.36684	0.755289	0	1.94218	0	0	0
GNQ	2020	6.55826	4.12894	8.88762	5.78326	3.63045	7.82237	0.774996	0	2.00887	0	0	0
GRC	2000	8.72506	6.05519	11.5835	8.22069	5.81559	10.7269	0.727151	0	1.87612	-0.222775	-0.85207	0.417539
GRC	2001	8.72506	6.05519	11.5835	8.22069	5.81559	10.7269	0.727151	0	1.87612	-0.222775	-0.85207	0.417539
GRC	2002	8.77115	6.06739	11.5551	8.282	5.7754	10.7462	0.713094	0	1.85872	-0.223951	-0.871572	0.412041
GRC	2003	8.85451	6.17432	11.6054	8.38312	5.86144	10.8853	0.697474	0	1.85902	-0.22608	-0.889007	0.402072
GRC	2004	9.23056	6.40728	12.0644	8.78989	6.1445	11.3656	0.676344	0	1.80324	-0.235681	-0.931382	0.411417
GRC	2005	9.27097	6.45317	12.095	8.8453	6.26212	11.4306	0.662381	0	1.76555	-0.236713	-0.915066	0.426857
GRC	2006	9.34486	6.54917	12.116	8.93406	6.31014	11.4136	0.6494	0	1.75007	-0.2386	-0.898387	0.432516
GRC	2007	9.28399	6.48405	12.0939	8.88299	6.25741	11.4024	0.638047	0	1.73254	-0.237046	-0.885226	0.418578
GRC	2008	9.25134	6.43805	12.1861	8.85386	6.23539	11.4702	0.6337	0	1.71064	-0.236212	-0.894534	0.411181
GRC	2009	9.11063	6.27552	12.144	8.7027	6.09832	11.3723	0.640556	0	1.71906	-0.232619	-0.900385	0.404839
GRC	2010	8.71981	5.99142	11.6566	8.27915	5.78835	10.8496	0.663298	0	1.77183	-0.222641	-0.86315	0.419297
GRC	2011	8.48448	5.73737	11.3833	8.01903	5.48041	10.5075	0.68208	0	1.82572	-0.216632	-0.847736	0.417646
GRC	2012	8.23794	5.55222	10.9706	7.75566	5.3187	10.1223	0.692621	0	1.83999	-0.210337	-0.832972	0.439806
GRC	2013	8.09789	5.481	10.789	7.61264	5.23639	9.95491	0.692004	0	1.82385	-0.206761	-0.866147	0.426765
GRC	2014	7.77376	5.2216	10.3727	7.27978	5.00219	9.54496	0.692465	0	1.82365	-0.198485	-0.843659	0.421218
GRC	2015	7.4752	4.95379	10.1074	6.97296	4.70612	9.25142	0.693107	0	1.8183	-0.190862	-0.821035	0.386885
GRC	2016	7.34005	4.79285	9.99375	6.8383	4.53516	9.14462	0.689156	0	1.80656	-0.187412	-0.789393	0.410039
GRC	2017	7.27712	4.7891	9.90732	6.78117	4.49495	9.08919	0.681754	0	1.81668	-0.185805	-0.790432	0.413633
GRC	2018	7.11519	4.57392	9.74496	6.62174	4.33797	8.90093	0.675119	0	1.85029	-0.18167	-0.774184	0.419248
GRC	2019	7.11519	4.57392	9.74496	6.62174	4.33797	8.90093	0.675119	0	1.85029	-0.18167	-0.774184	0.419248
GRC	2020	5.80932	3.47418	8.2138	5.27807	3.20026	7.25615	0.679582	0	1.85165	-0.148328	-0.661254	0.38526
GRD	2000	7.6851	4.86731	10.5756	7.98125	5.51618	10.3737	0.54022	0	1.5802	-0.836367	-2.05325	0.416275
GRD	2001	7.6851	4.86731	10.5756	7.98125	5.51618	10.3737	0.54022	0	1.5802	-0.836367	-2.05325	0.416275
GRD	2002	7.83133	4.95607	10.7753	8.14969	5.67783	10.6168	0.533915	0	1.54119	-0.852281	-2.11824	0.413614
GRD	2003	7.92119	5.01674	10.9152	8.25393	5.75267	10.7881	0.529324	0	1.51347	-0.862061	-2.12685	0.374359
GRD	2004	7.91759	4.99885	10.9525	8.25459	5.75619	10.7744	0.524661	0	1.49138	-0.861669	-2.15657	0.451439
GRD	2005	7.93838	5.02113	10.9507	8.28098	5.72429	10.7236	0.521336	0	1.51715	-0.863932	-2.15976	0.442538
GRD	2006	8.1431	5.14822	11.1556	8.5173	5.8411	10.9651	0.512016	0	1.4833	-0.886211	-2.17945	0.455882
GRD	2007	8.22393	5.18456	11.2063	8.61089	5.87571	11.077	0.508042	0	1.46007	-0.895008	-2.20336	0.422656
GRD	2008	8.05588	4.99221	11.048	8.42113	5.78707	10.8571	0.511474	0	1.48038	-0.876719	-2.15258	0.450236
GRD	2009	7.77729	4.82945	10.7611	8.10481	5.65997	10.4603	0.518884	0	1.51222	-0.846401	-2.12531	0.457608
GRD	2010	7.55081	4.69562	10.6243	7.84762	5.46632	10.26	0.524941	0	1.52593	-0.821753	-2.02431	0.467062
GRD	2011	7.46138	4.61206	10.4526	7.74709	5.3667	10.1649	0.526312	0	1.52808	-0.81202	-1.99478	0.440619
GRD	2012	7.47983	4.67039	10.3898	7.76986	5.28544	10.2623	0.523994	0	1.53109	-0.814028	-1.98189	0.440226
GRD	2013	7.53727	4.66385	10.3993	7.83838	5.3239	10.2849	0.519171	0	1.51332	-0.820279	-2.00828	0.415863
GRD	2014	7.6321	4.7112	10.57	7.95119	5.40216	10.4978	0.511503	0	1.48426	-0.830599	-2.07134	0.419127
GRD	2015	7.76515	4.73041	10.7267	8.10751	5.62724	10.6691	0.502722	0	1.46285	-0.845079	-2.1294	0.420579
GRD	2016	7.84345	4.85685	10.7863	8.20193	5.73672	10.764	0.49512	0	1.45777	-0.8536	-2.1752	0.447046
GRD	2017	7.94324	4.97421	10.8774	8.32058	5.80305	10.8509	0.487119	0	1.42042	-0.86446	-2.17558	0.440902
GRD	2018	8.05902	5.03476	11.0595	8.45649	5.80755	11.0345	0.47959	0	1.41281	-0.877061	-2.18137	0.411678
GRD	2019	8.05902	5.03476	11.0595	8.45649	5.80755	11.0345	0.47959	0	1.41281	-0.877061	-2.18137	0.411678
GRD	2020	7.33485	4.28897	10.2952	7.62941	5.05127	9.91199	0.503687	0	1.49257	-0.798249	-2.00873	0.461136
GTM	2000	2.41236	1.08311	3.80872	2.40753	1.04149	3.77306	0.0165994	0	0.188807	-0.0117612	-0.156514	0.142556
GTM	2001	2.41236	1.08311	3.80872	2.40753	1.04149	3.77306	0.0165994	0	0.188807	-0.0117612	-0.156514	0.142556
GTM	2002	2.35032	1.06166	3.69685	2.34549	1.01183	3.66808	0.0162941	0	0.186817	-0.0114587	-0.157556	0.142753
GTM	2003	2.31024	1.03035	3.66208	2.30543	0.980058	3.61742	0.0160723	0	0.189245	-0.0112633	-0.159341	0.138959
GTM	2004	2.29004	1.00997	3.64562	2.28527	0.962334	3.58375	0.0159309	0	0.186272	-0.0111648	-0.160373	0.136657
GTM	2005	2.27228	0.976211	3.61081	2.26757	0.945484	3.57284	0.0157883	0	0.183566	-0.0110782	-0.158783	0.132318
GTM	2006	2.27464	1.00446	3.60266	2.27001	0.988983	3.57833	0.0157209	0	0.185135	-0.0110898	-0.154796	0.130417
GTM	2007	2.23173	0.990385	3.53626	2.22716	0.96868	3.51409	0.0154525	0	0.184047	-0.0108806	-0.153874	0.132664
GTM	2008	2.15169	0.925359	3.44983	2.14715	0.913548	3.41493	0.0150357	0	0.184477	-0.0104903	-0.149295	0.133614
GTM	2009	2.06382	0.854647	3.3663	2.05928	0.827873	3.31273	0.0146006	0	0.185344	-0.0100619	-0.148737	0.129376
GTM	2010	2.04364	0.839657	3.35786	2.03914	0.815808	3.27946	0.0144656	0	0.183561	-0.00996353	-0.153301	0.128323
GTM	2011	2.00149	0.817739	3.29409	1.99704	0.797274	3.20573	0.0142051	0	0.176479	-0.00975802	-0.152565	0.122763
GTM	2012	1.93393	0.734611	3.17309	1.92955	0.72732	3.11136	0.0138127	0	0.167405	-0.00942868	-0.149809	0.127405
GTM	2013	1.81339	0.630772	2.99255	1.80908	0.634198	2.94078	0.0131479	0	0.162005	-0.00884098	-0.141945	0.120691
GTM	2014	1.72485	0.555931	2.91978	1.72063	0.553271	2.8744	0.0126251	0	0.161537	-0.00840931	-0.139507	0.121261
GTM	2015	1.64841	0.527111	2.82662	1.64428	0.507451	2.76225	0.0121668	0	0.161192	-0.00803663	-0.136842	0.115033
GTM	2016	1.62179	0.507463	2.79071	1.61772	0.484827	2.7399	0.0119788	0	0.164819	-0.00790684	-0.13537	0.115591
GTM	2017	1.61622	0.54065	2.7255	1.6122	0.505049	2.67825	0.0119082	0	0.16334	-0.00787972	-0.13148	0.114215
GTM	2018	1.62539	0.523691	2.72063	1.62141	0.51377	2.66844	0.0119037	0	0.165387	-0.0079244	-0.130869	0.111952
GTM	2019	1.62539	0.523691	2.72063	1.62141	0.51377	2.66844	0.0119037	0	0.165387	-0.0079244	-0.130869	0.111952
GTM	2020	1.53762	0.46999	2.6413	1.53375	0.437759	2.61453	0.0113578	0	0.156383	-0.00749647	-0.124835	0.110949
GUY	2000	5.38478	3.46663	7.52978	5.18711	3.25616	7.21475	0.201247	0	0.814134	-0.00357987	-0.0872986	0.0782464
GUY	2001	5.38478	3.46663	7.52978	5.18711	3.25616	7.21475	0.201247	0	0.814134	-0.00357987	-0.0872986	0.0782464
GUY	2002	5.8408	3.85053	8.10032	5.64119	3.61794	7.78129	0.203496	0	0.811665	-0.00388304	-0.0919941	0.0819957
GUY	2003	6.12399	4.04132	8.42646	5.9236	3.81039	8.1334	0.204454	0	0.81069	-0.0040713	-0.0952648	0.0826045
GUY	2004	6.0162	3.92042	8.27309	5.81606	3.71934	8.0253	0.204143	0	0.806014	-0.00399965	-0.0925508	0.0792234
GUY	2005	5.82427	3.78021	8.0047	5.62494	3.56915	7.75582	0.203206	0	0.795138	-0.00387205	-0.0910342	0.0797292
GUY	2006	5.66916	3.59889	7.82418	5.47091	3.4069	7.57968	0.202021	0	0.799227	-0.00376893	-0.0887827	0.0827405
GUY	2007	5.61521	3.55732	7.77204	5.41803	3.31318	7.47877	0.200914	0	0.810889	-0.00373306	-0.0904599	0.0840958
GUY	2008	5.66298	3.57033	7.87624	5.46642	3.34151	7.56722	0.200331	0	0.802598	-0.00376482	-0.0896536	0.0852519
GUY	2009	5.70136	3.69494	7.91933	5.50522	3.44405	7.6005	0.199934	0	0.806781	-0.00379034	-0.0887503	0.0846658
GUY	2010	5.76731	3.7454	8.02341	5.57179	3.54017	7.69222	0.199358	0	0.802004	-0.00383418	-0.0886553	0.0850243
GUY	2011	5.83065	3.8372	8.08587	5.63594	3.67121	7.75365	0.198588	0	0.827738	-0.00387629	-0.0883434	0.0831083
GUY	2012	5.88574	3.89452	8.08773	5.69202	3.72849	7.78179	0.19764	0	0.827584	-0.00391292	-0.0892637	0.0807194
GUY	2013	5.95397	3.9432	8.12165	5.76081	3.73717	7.82003	0.197118	0	0.82593	-0.00395827	-0.0875215	0.0820247
GUY	2014	5.87179	3.88362	8.0644	5.67933	3.66622	7.75988	0.196362	0	0.809657	-0.00390364	-0.0907632	0.0818441
GUY	2015	5.74604	3.77993	7.91288	5.55415	3.58655	7.58308	0.195707	0	0.797655	-0.00382004	-0.087332	0.0838432
GUY	2016	5.52415	3.62511	7.67457	5.33367	3.45809	7.36646	0.194152	0	0.790031	-0.00367252	-0.0881185	0.0811394
GUY	2017	5.40995	3.46164	7.43743	5.22107	3.26929	7.10626	0.192482	0	0.776041	-0.00359661	-0.0843225	0.0809136
GUY	2018	5.34695	3.36176	7.41953	5.15998	3.17185	7.09174	0.190522	0	0.77138	-0.00355472	-0.0864952	0.078375
GUY	2019	5.34695	3.36176	7.41953	5.15998	3.17185	7.09174	0.190522	0	0.77138	-0.00355472	-0.0864952	0.078375
GUY	2020	5.04176	3.25821	7.20601	4.86995	3.06304	6.82476	0.175157	0	0.774535	-0.00335183	-0.0835877	0.0835584
HND	2000	3.09442	1.52984	4.79799	2.68296	1.22781	4.15298	0.432418	0	1.31388	-0.0209554	-0.21707	0.169443
HND	2001	3.09442	1.52984	4.79799	2.68296	1.22781	4.15298	0.432418	0	1.31388	-0.0209554	-0.21707	0.169443
HND	2002	3.23544	1.62817	4.98875	2.81459	1.34566	4.30207	0.442758	0	1.32399	-0.0219105	-0.22579	0.177739
HND	2003	3.31202	1.70189	5.08449	2.88716	1.42914	4.41565	0.447282	0	1.35405	-0.022429	-0.228178	0.177679
HND	2004	3.33988	1.73111	5.12012	2.91524	1.49631	4.44723	0.447253	0	1.37509	-0.0226177	-0.228175	0.186181
HND	2005	3.39414	1.81573	5.20627	2.96812	1.56012	4.52422	0.449013	0	1.39615	-0.0229852	-0.230785	0.188103
HND	2006	3.43667	1.84571	5.25849	3.00998	1.5563	4.56839	0.449958	0	1.39126	-0.0232732	-0.231492	0.185004
HND	2007	3.3766	1.82392	5.21885	2.95607	1.49749	4.4891	0.443394	0	1.37416	-0.0228664	-0.230157	0.180438
HND	2008	3.28342	1.66839	5.06084	2.87077	1.40941	4.34069	0.434879	0	1.31933	-0.0222354	-0.223842	0.175887
HND	2009	3.18768	1.59202	4.91383	2.78311	1.34834	4.18934	0.426154	0	1.33239	-0.021587	-0.220717	0.177738
HND	2010	3.1297	1.53104	4.78552	2.73061	1.27843	4.16904	0.42028	0	1.29133	-0.0211944	-0.219021	0.172424
HND	2011	3.09992	1.54974	4.758	2.70469	1.27701	4.18028	0.416228	0	1.30413	-0.0209927	-0.21808	0.172568
HND	2012	3.09794	1.54007	4.78713	2.70454	1.26207	4.2046	0.414378	0	1.28105	-0.0209793	-0.215813	0.17487
HND	2013	2.99153	1.39851	4.65194	2.60816	1.1919	4.04392	0.403629	0	1.27716	-0.0202587	-0.207074	0.174005
HND	2014	2.91319	1.38075	4.54305	2.53792	1.12645	3.90479	0.395002	0	1.25749	-0.0197282	-0.208807	0.176568
HND	2015	2.85145	1.31414	4.45153	2.48324	1.12168	3.85576	0.387526	0	1.21363	-0.0193101	-0.209942	0.178945
HND	2016	2.93801	1.41796	4.60171	2.5657	1.17707	3.98548	0.392205	0	1.23248	-0.0198962	-0.219141	0.176055
HND	2017	3.05889	1.50797	4.77522	2.6803	1.28431	4.1549	0.399301	0	1.24513	-0.0207148	-0.220774	0.176453
HND	2018	3.1686	1.61555	4.89482	2.78444	1.34363	4.27081	0.405615	0	1.26895	-0.0214578	-0.225783	0.175425
HND	2019	3.1686	1.61555	4.89482	2.78444	1.34363	4.27081	0.405615	0	1.26895	-0.0214578	-0.225783	0.175425
HND	2020	3.08438	1.45318	4.64783	2.70669	1.15736	4.0916	0.398574	0	1.30509	-0.0208874	-0.206161	0.179527
HRV	2000	10.9405	6.95539	15.1577	13.1904	10.1083	16.2322	0.630839	0	1.71025	-2.8807	-5.2229	-0.458858
HRV	2001	10.9405	6.95539	15.1577	13.1904	10.1083	16.2322	0.630839	0	1.71025	-2.8807	-5.2229	-0.458858
HRV	2002	10.8632	6.7607	14.9962	13.095	9.957	16.1158	0.628643	0	1.72149	-2.86035	-5.27624	-0.523382
HRV	2003	10.5385	6.4602	14.6108	12.6689	9.54359	15.6885	0.644438	0	1.77776	-2.77484	-5.16915	-0.493027
HRV	2004	9.85881	6.01302	13.7409	11.7688	8.77592	14.7398	0.685852	0	1.83117	-2.59588	-4.89025	-0.375954
HRV	2005	9.4624	5.65397	13.384	11.2505	8.34063	14.2143	0.703387	0	1.84704	-2.4915	-4.67654	-0.322438
HRV	2006	9.30192	5.65519	13.1182	11.0492	8.21765	13.9974	0.701963	0	1.84143	-2.44925	-4.59656	-0.263584
HRV	2007	9.46683	5.7107	13.2777	11.2833	8.31136	14.2343	0.676197	0	1.82125	-2.49267	-4.59681	-0.261447
HRV	2008	9.5099	5.85323	13.2876	11.3477	8.3929	14.2544	0.66624	0	1.82353	-2.50401	-4.65141	-0.194778
HRV	2009	9.46461	5.71809	13.2716	11.2892	8.33053	14.1482	0.66751	0	1.84561	-2.49208	-4.62223	-0.198504
HRV	2010	9.47901	5.72353	13.486	11.3091	8.43176	14.2096	0.665783	0	1.80084	-2.49588	-4.63595	-0.21176
HRV	2011	9.42057	5.56591	13.3953	11.2352	8.31064	14.2028	0.665902	0	1.78271	-2.48049	-4.57644	-0.210742
HRV	2012	9.31501	5.47496	13.239	11.1009	8.1492	14.0411	0.666846	0	1.76989	-2.45269	-4.5523	-0.221137
HRV	2013	8.90629	5.13894	12.6334	10.5628	7.63068	13.4312	0.688569	0	1.8259	-2.34508	-4.40732	-0.154014
HRV	2014	8.69219	5.0598	12.3347	10.2846	7.46473	13.0026	0.6963	0	1.86988	-2.2887	-4.39296	-0.183664
HRV	2015	8.59113	5.01965	12.1832	10.1592	7.34477	12.8858	0.693969	0	1.85643	-2.26209	-4.39999	-0.17406
HRV	2016	8.6462	5.03714	12.1458	10.2451	7.36986	12.9321	0.677673	0	1.83887	-2.27659	-4.41836	-0.183283
HRV	2017	8.63412	5.02166	12.1629	10.2438	7.37387	12.9922	0.663723	0	1.76777	-2.27341	-4.41941	-0.190195
HRV	2018	8.54359	4.92289	12.1376	10.1381	7.31338	12.8293	0.655041	0	1.79346	-2.24957	-4.41013	-0.176114
HRV	2019	8.54359	4.92289	12.1376	10.1381	7.31338	12.8293	0.655041	0	1.79346	-2.24957	-4.41013	-0.176114
HRV	2020	7.64686	4.13964	10.9619	8.96079	6.47027	11.5564	0.699528	0	1.82995	-2.01346	-3.97555	-0.181366
HTI	2000	4.14456	2.32873	6.11057	3.63537	1.91974	5.35871	0.526732	0	1.50953	-0.0175416	-0.203118	0.160549
HTI	2001	4.14456	2.32873	6.11057	3.63537	1.91974	5.35871	0.526732	0	1.50953	-0.0175416	-0.203118	0.160549
HTI	2002	4.11086	2.32628	6.06615	3.60759	1.93634	5.29262	0.520662	0	1.48792	-0.0173989	-0.195002	0.163335
HTI	2003	4.09324	2.35706	6.01232	3.59453	1.95819	5.2692	0.51604	0	1.47235	-0.0173244	-0.192082	0.166542
HTI	2004	4.03468	2.31232	5.92601	3.54222	1.94169	5.17166	0.509541	0	1.49038	-0.0170765	-0.188068	0.164251
HTI	2005	4.01783	2.27462	5.92266	3.52882	1.94559	5.16164	0.506016	0	1.50622	-0.0170052	-0.193176	0.164006
HTI	2006	3.98995	2.29902	5.88789	3.50516	1.9814	5.14801	0.50168	0	1.48617	-0.0168872	-0.197718	0.16037
HTI	2007	3.98466	2.24207	5.84768	3.50283	1.98003	5.12643	0.49869	0	1.46571	-0.0168648	-0.199279	0.161343
HTI	2008	3.98517	2.24904	5.81925	3.5061	1.93282	5.09589	0.495935	0	1.43726	-0.0168669	-0.194805	0.163024
HTI	2009	3.54144	1.90301	5.24874	3.09664	1.60525	4.57373	0.459787	0	1.38677	-0.0149889	-0.173653	0.153403
HTI	2010	3.1354	1.61397	4.7667	2.72162	1.26871	4.14091	0.427047	0	1.31354	-0.0132703	-0.165214	0.145186
HTI	2011	2.74333	1.32261	4.31442	2.35856	1.04203	3.69784	0.39638	0	1.28933	-0.0116109	-0.156412	0.135906
HTI	2012	2.94606	1.40464	4.59433	2.54675	1.15435	3.92065	0.411779	0	1.30061	-0.012469	-0.171199	0.142151
HTI	2013	3.06365	1.48776	4.7704	2.65653	1.27429	4.0985	0.420084	0	1.32099	-0.0129667	-0.172157	0.146472
HTI	2014	3.18795	1.5523	4.91072	2.77284	1.32358	4.2502	0.428605	0	1.32642	-0.0134928	-0.174298	0.147252
HTI	2015	3.2231	1.64236	4.96344	2.80762	1.36609	4.31015	0.42912	0	1.3214	-0.0136415	-0.175006	0.148297
HTI	2016	3.37714	1.75126	5.19452	2.95315	1.46365	4.44066	0.438284	0	1.34902	-0.0142935	-0.179274	0.152143
HTI	2017	3.49742	1.88964	5.35475	3.06765	1.55888	4.61277	0.444579	0	1.34527	-0.0148026	-0.180841	0.155124
HTI	2018	3.45064	1.84454	5.30983	3.02605	1.52826	4.58156	0.439198	0	1.38109	-0.0146046	-0.180241	0.15575
HTI	2019	3.45064	1.84454	5.30983	3.02605	1.52826	4.58156	0.439198	0	1.38109	-0.0146046	-0.180241	0.15575
HTI	2020	3.10549	1.56005	4.94043	2.70755	1.34811	4.1005	0.411085	0	1.30454	-0.0131438	-0.165244	0.144576
HUN	2000	12.3842	8.7793	16.0047	12.8976	9.60743	16.0955	0.604231	0	1.68118	-1.11768	-2.59927	0.376555
HUN	2001	12.3842	8.7793	16.0047	12.8976	9.60743	16.0955	0.604231	0	1.68118	-1.11768	-2.59927	0.376555
HUN	2002	12.667	9.1149	16.3128	13.2318	10.0422	16.515	0.578415	0	1.64236	-1.14321	-2.66369	0.336174
HUN	2003	12.6888	9.06442	16.3531	13.2645	10.0602	16.5715	0.569443	0	1.63464	-1.14517	-2.69621	0.28119
HUN	2004	12.5853	9.04852	16.2894	13.1525	9.97548	16.3747	0.568636	0	1.63483	-1.13583	-2.62588	0.330946
HUN	2005	12.5829	8.99294	16.2795	13.157	9.89128	16.3505	0.56144	0	1.61279	-1.13561	-2.61796	0.349481
HUN	2006	12.3625	8.89458	15.9742	12.9118	9.73617	16.1083	0.566351	0	1.57023	-1.11572	-2.57426	0.338724
HUN	2007	12.0056	8.54189	15.5908	12.5124	9.39287	15.7089	0.576659	0	1.58766	-1.08351	-2.54966	0.377445
HUN	2008	11.4965	8.17065	14.9666	11.9361	8.88677	14.956	0.597919	0	1.67153	-1.03757	-2.47837	0.402984
HUN	2009	10.9539	7.63694	14.4	11.3231	8.29514	14.2221	0.619488	0	1.72661	-0.9886	-2.38791	0.433883
HUN	2010	10.8377	7.53955	14.1862	11.1968	8.17974	14.036	0.619057	0	1.71228	-0.978114	-2.35815	0.401949
HUN	2011	10.7183	7.31335	14.1123	11.0673	8.04755	14.0254	0.618324	0	1.68429	-0.96733	-2.31979	0.420466
HUN	2012	10.719	7.31334	14.1407	11.0757	8.08113	14.0984	0.610694	0	1.66813	-0.967394	-2.32897	0.403169
HUN	2013	10.5833	7.14633	14.0353	10.9277	7.97344	13.9807	0.610767	0	1.68511	-0.955148	-2.27681	0.429358
HUN	2014	10.521	7.07729	13.8308	10.8653	7.94358	13.7278	0.605231	0	1.68199	-0.949528	-2.24456	0.405143
HUN	2015	10.6767	7.28177	13.9484	11.0509	8.07164	13.884	0.58939	0	1.65579	-0.963577	-2.21358	0.417124
HUN	2016	10.6283	7.31255	13.8781	11.0048	8.08557	13.7966	0.582628	0	1.64527	-0.959207	-2.18349	0.429975
HUN	2017	10.7487	7.39906	14.1608	11.1533	8.19574	14.0755	0.56548	0	1.62052	-0.970081	-2.221	0.431087
HUN	2018	10.5993	7.26052	14.0039	10.9957	8.1292	13.8794	0.560126	0	1.58307	-0.956589	-2.20644	0.438352
HUN	2019	10.5993	7.26052	14.0039	10.9957	8.1292	13.8794	0.560126	0	1.58307	-0.956589	-2.20644	0.438352
HUN	2020	9.92806	6.63353	13.3373	10.2448	7.44251	13.2502	0.579298	0	1.63789	-0.896014	-2.3388	0.399064
IDN	2000	0.0829786	0	0.383969	0.058133	0	0.274282	0.0252996	0	0.240896	-0.000454003	-0.0288885	0.0297128
IDN	2001	0.0829786	0	0.383969	0.058133	0	0.274282	0.0252996	0	0.240896	-0.000454003	-0.0288885	0.0297128
IDN	2002	0.0766726	0	0.371391	0.0538053	0	0.252535	0.0232868	0	0.229239	-0.0004195	-0.0281523	0.0286938
IDN	2003	0.0741244	0	0.360184	0.0521255	0	0.254376	0.0224045	0	0.226071	-0.000405558	-0.027554	0.0285763
IDN	2004	0.0766256	0	0.369816	0.0540182	0	0.256601	0.0230266	0	0.230778	-0.000419243	-0.0281198	0.0286844
IDN	2005	0.0819874	0	0.387407	0.0579479	0	0.276337	0.0244881	0	0.241936	-0.000448579	-0.0288718	0.0297534
IDN	2006	0.0846742	0	0.390609	0.060003	0	0.271639	0.0251345	0	0.243466	-0.00046328	-0.0300103	0.0305813
IDN	2007	0.0893589	0	0.411644	0.0635067	0	0.282719	0.0263411	0	0.254554	-0.000488911	-0.0311961	0.031451
IDN	2008	0.0942053	0	0.416734	0.0671304	0	0.284554	0.0275903	0	0.256294	-0.000515427	-0.0338964	0.0325037
IDN	2009	0.101207	0	0.432917	0.0723047	0	0.302041	0.0294558	0	0.262984	-0.000553735	-0.0354838	0.0321301
IDN	2010	0.103983	0	0.420928	0.0744759	0	0.305174	0.0300765	0	0.263323	-0.000568927	-0.0359483	0.0315143
IDN	2011	0.105923	0	0.431505	0.0760722	0	0.312579	0.0304301	0	0.266833	-0.000579538	-0.0341285	0.0314211
IDN	2012	0.110518	0	0.447319	0.0795912	0	0.32396	0.0315317	0	0.271223	-0.000604681	-0.034052	0.0330601
IDN	2013	0.114935	0	0.47138	0.0829564	0	0.336422	0.0326079	0	0.273885	-0.000628848	-0.0343404	0.0346792
IDN	2014	0.11282	0	0.467897	0.0815332	0	0.333027	0.0319044	0	0.269753	-0.000617276	-0.0343681	0.0342049
IDN	2015	0.111123	0	0.466451	0.0804139	0	0.321818	0.0313173	0	0.276734	-0.00060799	-0.034356	0.0334904
IDN	2016	0.108219	0	0.458813	0.0784307	0	0.323787	0.0303809	0	0.273341	-0.000592103	-0.0338935	0.0336521
IDN	2017	0.111406	0	0.459113	0.0809247	0	0.334528	0.0310913	0	0.274833	-0.000609541	-0.0340514	0.0343408
IDN	2018	0.110367	0	0.461279	0.0803831	0	0.336623	0.0305875	0	0.273062	-0.000603852	-0.0344384	0.0345124
IDN	2019	0.110367	0	0.461279	0.0803831	0	0.336623	0.0305875	0	0.273062	-0.000603852	-0.0344384	0.0345124
IDN	2020	0.0743004	0	0.358052	0.0542147	0	0.257515	0.0204923	0	0.2118	-0.000406521	-0.0280333	0.0269527
IND	2000	1.97474	0.571569	3.64066	1.00117	0.12253	1.85494	0.973617	0	2.34605	-4.92e-05	-0.00927846	0.00923315
IND	2001	1.97474	0.571569	3.64066	1.00117	0.12253	1.85494	0.973617	0	2.34605	-4.92e-05	-0.00927846	0.00923315
IND	2002	2.10724	0.635655	3.85591	1.07634	0.159077	1.98075	1.03095	0	2.43844	-5.25e-05	-0.0101667	0.010021
IND	2003	2.21001	0.683288	3.94528	1.1357	0.186324	2.0573	1.07436	0	2.50458	-5.5e-05	-0.0110126	0.00994861
IND	2004	2.29472	0.721772	4.04302	1.18615	0.214705	2.14081	1.10862	0	2.55004	-5.71e-05	-0.0113958	0.0101246
IND	2005	2.38698	0.7932	4.11187	1.2421	0.268867	2.20191	1.14493	0	2.61143	-5.94e-05	-0.0111886	0.0097821
IND	2006	2.59651	0.954303	4.41123	1.3683	0.355157	2.37786	1.22827	0	2.76016	-6.46e-05	-0.0113897	0.0103537
IND	2007	2.95369	1.20016	4.89569	1.58814	0.529406	2.69581	1.36563	0	2.98072	-7.35e-05	-0.0120732	0.0110091
IND	2008	3.52979	1.5747	5.63931	1.95824	0.76439	3.19567	1.57163	0	3.27352	-8.79e-05	-0.0127654	0.0120435
IND	2009	4.11193	1.9566	6.37649	2.34656	1.04425	3.71816	1.76547	0	3.56667	-0.000102362	-0.0135424	0.013078
IND	2010	4.61673	2.31011	7.00506	2.6993	1.27219	4.16599	1.91755	0.0125207	3.77646	-0.000114928	-0.014527	0.0140678
IND	2011	4.8853	2.49931	7.34313	2.89924	1.45624	4.45336	1.98618	0.0303504	3.88278	-0.000121614	-0.0153023	0.014827
IND	2012	5.02389	2.56408	7.44141	3.00736	1.51912	4.55649	2.01665	0.0773652	3.91221	-0.000125064	-0.0154809	0.0149242
IND	2013	5.03945	2.52899	7.44307	3.02542	1.51812	4.52748	2.01415	0.0648445	3.92896	-0.000125451	-0.0152782	0.0149454
IND	2014	5.01582	2.536	7.48643	3.01368	1.52484	4.51709	2.00227	0.0600867	3.9496	-0.000124863	-0.0153509	0.0148321
IND	2015	4.95978	2.52024	7.51186	2.97878	1.42848	4.46244	1.98113	0.0130719	3.97624	-0.000123468	-0.0155008	0.0150779
IND	2016	4.86906	2.50226	7.39752	2.91927	1.37072	4.40147	1.94991	0.0130719	3.91518	-0.00012121	-0.0151741	0.015367
IND	2017	4.87229	2.52679	7.35429	2.93097	1.32298	4.35341	1.94144	0.0444442	3.857	-0.00012129	-0.0151552	0.0153233
IND	2018	4.92498	2.64772	7.37869	2.9795	1.38615	4.44821	1.9456	0.106313	3.84319	-0.000122602	-0.0156168	0.0154206
IND	2019	4.92498	2.64772	7.37869	2.9795	1.38615	4.44821	1.9456	0.106313	3.84319	-0.000122602	-0.0156168	0.0154206
IND	2020	4.0989	1.8944	6.32111	2.38662	1.0373	3.73303	1.71238	0	3.56764	-0.000102037	-0.0142622	0.014014
IRL	2000	15.0327	11.4342	18.6294	14.1956	10.8058	17.5468	0.449516	0	1.3244	0.3876	-0.490796	1.26374
IRL	2001	15.0327	11.4342	18.6294	14.1956	10.8058	17.5468	0.449516	0	1.3244	0.3876	-0.490796	1.26374
IRL	2002	14.7542	11.2888	18.2629	13.9234	10.6217	17.0901	0.450415	0	1.34036	0.380419	-0.483765	1.26267
IRL	2003	14.4345	10.9495	17.9154	13.6094	10.3382	16.7203	0.452902	0	1.3473	0.372175	-0.482493	1.2081
IRL	2004	14.128	10.7803	17.6163	13.3075	10.1509	16.4249	0.456226	0	1.35403	0.364272	-0.455471	1.17874
IRL	2005	14.1407	10.8176	17.6458	13.334	10.1789	16.5478	0.44212	0	1.35766	0.364601	-0.433855	1.17265
IRL	2006	14.1495	10.8894	17.6567	13.3561	10.2062	16.5509	0.42855	0	1.34147	0.364827	-0.455941	1.18394
IRL	2007	13.8502	10.5717	17.2414	13.0595	9.93593	16.211	0.433643	0	1.36108	0.357111	-0.469086	1.16954
IRL	2008	13.12	9.89738	16.446	12.3153	9.28508	15.2746	0.466385	0	1.3979	0.338283	-0.484227	1.15172
IRL	2009	12.5188	9.35346	15.7687	11.7013	8.71783	14.6186	0.49473	0	1.45904	0.322782	-0.461914	1.14789
IRL	2010	12.2144	9.1579	15.4465	11.3952	8.47433	14.3472	0.504308	0	1.49306	0.314934	-0.476588	1.13995
IRL	2011	12.2893	9.28775	15.454	11.4805	8.5448	14.5275	0.491935	0	1.4822	0.316866	-0.487563	1.12625
IRL	2012	11.9312	8.90491	15.0473	11.1274	8.16236	14.1132	0.496153	0	1.48322	0.307631	-0.475743	1.07472
IRL	2013	11.7194	8.6121	14.7837	10.9245	7.87139	13.8158	0.492682	0	1.46432	0.30217	-0.45847	1.04834
IRL	2014	11.492	8.33232	14.6007	10.7324	7.67446	13.5902	0.463282	0	1.40489	0.296306	-0.423048	1.02736
IRL	2015	11.7141	8.52711	14.8494	10.9939	7.92999	13.931	0.418174	0	1.31234	0.302034	-0.43732	1.06355
IRL	2016	11.7573	8.58514	14.961	11.0776	8.02454	14.0382	0.376481	0	1.25169	0.303146	-0.463044	1.06533
IRL	2017	11.8521	8.75119	14.994	11.1932	8.2223	14.0945	0.353283	0	1.20391	0.305592	-0.485343	1.0822
IRL	2018	11.7039	8.64335	14.8877	11.0655	8.14833	13.9658	0.33668	0	1.16913	0.301771	-0.47871	1.04265
IRL	2019	11.7039	8.64335	14.8877	11.0655	8.14833	13.9658	0.33668	0	1.16913	0.301771	-0.47871	1.04265
IRL	2020	10.7737	7.88231	13.7748	10.1745	7.53465	12.9813	0.321381	0	1.12353	0.277786	-0.463052	1.02019
IRN	2000	0.0213052	0	0.217145	0.00312593	0	0.0537272	0.0184054	0	0.202857	-0.000226107	-0.0204684	0.0215034
IRN	2001	0.0213052	0	0.217145	0.00312593	0	0.0537272	0.0184054	0	0.202857	-0.000226107	-0.0204684	0.0215034
IRN	2002	0.0300349	0	0.254251	0.00446111	0	0.0624873	0.0258926	0	0.238999	-0.000318753	-0.0241214	0.023838
IRN	2003	0.0438618	0	0.321928	0.00657876	0	0.0786646	0.0377486	0	0.302464	-0.000465495	-0.0298625	0.0279512
IRN	2004	0.0634668	0	0.409422	0.00961283	0	0.097776	0.0545275	0	0.38455	-0.000673557	-0.0372124	0.033145
IRN	2005	0.084557	0	0.482135	0.0129433	0	0.112391	0.0725111	0	0.451286	-0.000897382	-0.0428228	0.0393678
IRN	2006	0.115877	0	0.567518	0.0179728	0	0.132084	0.0991339	0	0.531561	-0.00122977	-0.0514263	0.0459437
IRN	2007	0.143152	0	0.652728	0.0224165	0	0.150495	0.122255	0	0.604066	-0.00151924	-0.0579118	0.050695
IRN	2008	0.164878	0	0.713344	0.0259929	0	0.164147	0.140635	0	0.657914	-0.00174981	-0.0613973	0.0538309
IRN	2009	0.537381	0.00911101	1.43543	0.0874135	0	0.315568	0.455671	0	1.32046	-0.0057031	-0.101551	0.0860488
IRN	2010	1.1239	0.114909	2.43784	0.186414	0	0.525628	0.949411	0	2.22758	-0.0119276	-0.155155	0.124064
IRN	2011	1.45925	0.135258	3.06446	0.241056	0	0.661107	1.23368	0	2.80832	-0.0154866	-0.189449	0.148001
IRN	2012	1.40835	0.148647	2.96619	0.231755	0	0.646239	1.19154	0	2.7003	-0.0149464	-0.180046	0.146282
IRN	2013	0.78543	0.0428488	1.84381	0.12702	0	0.408737	0.666746	0	1.68785	-0.00833557	-0.117548	0.10074
IRN	2014	0.41735	0.0224999	1.12287	0.0671429	0	0.253711	0.354636	0	1.02426	-0.00442923	-0.0773973	0.0713411
IRN	2015	0.43723	0.0201361	1.15786	0.0701258	0	0.25669	0.371744	0	1.0777	-0.00464021	-0.0829737	0.0707548
IRN	2016	0.815479	0.0366072	1.90077	0.131467	0	0.417154	0.692666	0	1.72216	-0.00865447	-0.122995	0.109889
IRN	2017	0.9731	0.0366072	2.26	0.15659	0	0.495042	0.826837	0	2.04992	-0.0103273	-0.143382	0.129149
IRN	2018	0.700153	0.0164711	1.75981	0.112286	0	0.389825	0.595298	0	1.57724	-0.00743055	-0.115982	0.109647
IRN	2019	0.700153	0.0164711	1.75981	0.112286	0	0.389825	0.595298	0	1.57724	-0.00743055	-0.115982	0.109647
IRN	2020	0.506445	0	1.45709	0.0803932	0	0.334242	0.431426	0	1.30375	-0.00537477	-0.110826	0.0949662
IRQ	2000	0.188993	0	0.604009	0.128418	0	0.403864	0.0603907	0	0.374655	0.000184602	-0.017009	0.0176157
IRQ	2001	0.188993	0	0.604009	0.128418	0	0.403864	0.0603907	0	0.374655	0.000184602	-0.017009	0.0176157
IRQ	2002	0.106627	0	0.422831	0.0720988	0	0.273233	0.0344239	0	0.264455	0.00010415	-0.0124206	0.0124456
IRQ	2003	0.0583447	0	0.304744	0.039068	0	0.193028	0.0192197	0	0.197614	5.7e-05	-0.00992324	0.00939274
IRQ	2004	0.110646	0	0.459673	0.0743769	0	0.30477	0.0361607	0	0.287512	0.000108075	-0.0135593	0.013265
IRQ	2005	0.142907	0	0.551804	0.0964049	0	0.369027	0.0463624	0	0.34459	0.000139587	-0.0154724	0.0161312
IRQ	2006	0.167998	0	0.626841	0.113573	0	0.419862	0.0542612	0	0.381136	0.000164095	-0.0168184	0.0178195
IRQ	2007	0.179625	0	0.657212	0.121793	0	0.433011	0.0576568	0	0.405098	0.000175452	-0.0176856	0.0187123
IRQ	2008	0.204245	0	0.723363	0.138834	0	0.470991	0.0652113	0	0.434334	0.0001995	-0.0190963	0.0198658
IRQ	2009	0.222779	0	0.743109	0.151837	0	0.490199	0.0707253	0	0.456557	0.000217604	-0.0196727	0.020596
IRQ	2010	0.239835	0	0.788415	0.163897	0	0.518926	0.0757036	0	0.458173	0.000234263	-0.0202286	0.0219904
IRQ	2011	0.247586	0	0.78563	0.169835	0	0.528176	0.0775094	0	0.460262	0.000241834	-0.0212112	0.0218317
IRQ	2012	0.244773	0	0.779318	0.168427	0	0.531101	0.0761063	0	0.460302	0.000239086	-0.0211499	0.021551
IRQ	2013	0.231097	0	0.74445	0.159079	0	0.516891	0.0717929	0	0.467019	0.000225728	-0.0212185	0.0202038
IRQ	2014	0.227755	0	0.756954	0.155816	0	0.521594	0.0717165	0	0.469754	0.000222464	-0.0202113	0.0202284
IRQ	2015	0.2307	0	0.764908	0.156795	0	0.51889	0.0736795	0	0.465079	0.00022534	-0.0204172	0.0205825
IRQ	2016	0.240265	0	0.785566	0.162825	0	0.522292	0.0772046	0	0.469317	0.000234683	-0.0205566	0.0214129
IRQ	2017	0.242133	0	0.775521	0.164345	0	0.513021	0.0775524	0	0.467452	0.000236508	-0.0201474	0.0216351
IRQ	2018	0.240479	0	0.768872	0.163617	0	0.509122	0.0766272	0	0.471223	0.000234892	-0.0199622	0.0214136
IRQ	2019	0.240479	0	0.768872	0.163617	0	0.509122	0.0766272	0	0.471223	0.000234892	-0.0199622	0.0214136
IRQ	2020	0.235779	0	0.776681	0.159735	0	0.486472	0.0758137	0	0.468795	0.000230301	-0.0195017	0.0217383
ISL	2000	6.91687	4.58775	9.4071	6.33	4.17055	8.49505	0.624735	0	1.67906	-0.0378607	-0.296168	0.242719
ISL	2001	6.91687	4.58775	9.4071	6.33	4.17055	8.49505	0.624735	0	1.67906	-0.0378607	-0.296168	0.242719
ISL	2002	7.03569	4.72118	9.51754	6.45667	4.33228	8.65665	0.617535	0	1.70614	-0.0385111	-0.305014	0.250304
ISL	2003	7.15592	4.78198	9.60972	6.58667	4.39018	8.75991	0.608426	0	1.68751	-0.0391692	-0.312218	0.243287
ISL	2004	7.3165	4.88768	9.74627	6.76	4.46905	8.94941	0.596544	0	1.64854	-0.0400481	-0.32266	0.23384
ISL	2005	7.52491	5.12949	9.97603	6.98667	4.65626	9.2015	0.579432	0	1.63429	-0.0411889	-0.33352	0.228666
ISL	2006	7.78128	5.4182	10.2822	7.26	4.94502	9.55632	0.563876	0	1.60535	-0.0425922	-0.331253	0.238955
ISL	2007	7.81427	5.43385	10.3052	7.30667	5.06287	9.5971	0.55038	0	1.59623	-0.0427728	-0.33402	0.240804
ISL	2008	7.82284	5.38565	10.3578	7.32	4.99539	9.62002	0.545657	0	1.57159	-0.0428197	-0.329993	0.251341
ISL	2009	7.58372	5.12113	10.1103	7.07333	4.75343	9.32635	0.551893	0	1.57909	-0.0415108	-0.32766	0.235474
ISL	2010	7.47418	5.05217	10.1093	6.95667	4.60968	9.28987	0.558421	0	1.59656	-0.0409112	-0.316467	0.236028
ISL	2011	7.33618	4.92108	9.93185	6.81667	4.5218	9.16367	0.559673	0	1.60471	-0.0401559	-0.31133	0.227185
ISL	2012	7.33047	4.90723	9.9313	6.82	4.55586	9.19983	0.550596	0	1.58681	-0.0401246	-0.313673	0.234993
ISL	2013	7.37658	4.88889	9.89203	6.87667	4.59561	9.21617	0.540294	0	1.52538	-0.040377	-0.316352	0.233952
ISL	2014	7.63809	5.05284	10.2066	7.15667	4.80978	9.55083	0.523234	0	1.48621	-0.0418085	-0.326957	0.231936
ISL	2015	7.84791	5.28162	10.4443	7.38667	5.02412	9.80813	0.504201	0	1.46427	-0.0429569	-0.328606	0.240882
ISL	2016	8.07306	5.60856	10.7097	7.63333	5.31911	10.0469	0.483918	0	1.46037	-0.0441893	-0.334786	0.242698
ISL	2017	8.0791	5.72175	10.6922	7.65333	5.41397	10.0806	0.469993	0	1.43782	-0.0442224	-0.33508	0.245249
ISL	2018	8.07439	5.71539	10.622	7.65667	5.37803	10.0885	0.461919	0	1.42135	-0.0441966	-0.33926	0.236704
ISL	2019	8.07439	5.71539	10.622	7.65667	5.37803	10.0885	0.461919	0	1.42135	-0.0441966	-0.33926	0.236704
ISL	2020	7.93761	5.59093	10.4245	7.5	5.1359	9.7554	0.48106	0	1.40157	-0.0434479	-0.342112	0.247069
ISR	2000	2.92545	1.3645	4.6402	2.42084	1.08469	3.80969	0.474646	0	1.43593	0.0299642	-0.219969	0.269397
ISR	2001	2.92545	1.3645	4.6402	2.42084	1.08469	3.80969	0.474646	0	1.43593	0.0299642	-0.219969	0.269397
ISR	2002	2.87478	1.38792	4.57386	2.37466	1.07156	3.72162	0.470681	0	1.44227	0.0294452	-0.209577	0.262665
ISR	2003	2.83086	1.34391	4.5281	2.33646	1.02092	3.69903	0.465398	0	1.42212	0.0289953	-0.204967	0.267642
ISR	2004	2.84212	1.35043	4.46792	2.346	1.03339	3.70097	0.467009	0	1.418	0.0291107	-0.206866	0.264529
ISR	2005	2.8461	1.31811	4.4978	2.3523	1.03356	3.75342	0.464651	0	1.39361	0.0291515	-0.210357	0.266455
ISR	2006	2.88909	1.35546	4.54056	2.39369	1.04856	3.72517	0.465812	0	1.42764	0.0295918	-0.214976	0.262915
ISR	2007	2.93504	1.37837	4.63075	2.4387	1.05753	3.79056	0.466271	0	1.44432	0.0300624	-0.212878	0.263282
ISR	2008	3.03896	1.4238	4.75255	2.5337	1.10482	3.89404	0.474129	0	1.45502	0.0311268	-0.214781	0.27137
ISR	2009	3.12694	1.51865	4.87399	2.61435	1.15176	4.03988	0.480561	0	1.42379	0.0320279	-0.21415	0.279103
ISR	2010	3.16162	1.55971	4.92984	2.65034	1.1579	4.08583	0.4789	0	1.39874	0.0323832	-0.209809	0.277218
ISR	2011	3.21044	1.59772	4.95076	2.70106	1.21453	4.14679	0.476499	0	1.39796	0.0328832	-0.208371	0.280605
ISR	2012	3.21613	1.60296	4.94165	2.71455	1.28205	4.14036	0.468642	0	1.38719	0.0329415	-0.203836	0.281637
ISR	2013	3.13688	1.59847	4.87764	2.64888	1.28038	4.05862	0.455863	0	1.38297	0.0321298	-0.201144	0.284175
ISR	2014	3.03414	1.53309	4.7359	2.56173	1.2046	3.95096	0.441334	0	1.35694	0.0310775	-0.194588	0.277951
ISR	2015	2.94125	1.42076	4.5938	2.48305	1.08297	3.83021	0.42807	0	1.32686	0.030126	-0.201673	0.270342
ISR	2016	2.95035	1.416	4.55664	2.49787	1.09294	3.83644	0.422266	0	1.2935	0.0302192	-0.206251	0.267761
ISR	2017	2.97135	1.44367	4.59276	2.52295	1.14004	3.8461	0.417969	0	1.29858	0.0304343	-0.223272	0.266238
ISR	2018	3.00583	1.51573	4.65463	2.55707	1.21963	3.92787	0.417974	0	1.32333	0.0307875	-0.224224	0.269373
ISR	2019	3.00583	1.51573	4.65463	2.55707	1.21963	3.92787	0.417974	0	1.32333	0.0307875	-0.224224	0.269373
ISR	2020	2.8448	1.40644	4.44185	2.4115	1.13936	3.59341	0.40416	0	1.26058	0.0291381	-0.195502	0.268367
ITA	2000	9.95187	7.10467	12.9823	9.57118	6.82528	12.2742	0.552423	0	1.586	-0.171733	-0.724696	0.378386
ITA	2001	9.95187	7.10467	12.9823	9.57118	6.82528	12.2742	0.552423	0	1.586	-0.171733	-0.724696	0.378386
ITA	2002	9.79656	6.93246	12.8148	9.41246	6.70777	12.0589	0.553157	0	1.62332	-0.169053	-0.742411	0.384589
ITA	2003	9.57207	6.80292	12.5145	9.18015	6.53872	11.8092	0.557094	0	1.63715	-0.165179	-0.740539	0.378468
ITA	2004	8.97951	6.30782	11.849	8.56547	6.0259	11.13	0.568995	0	1.64076	-0.154954	-0.713893	0.378953
ITA	2005	8.31721	5.76052	11.1452	7.88244	5.39848	10.4264	0.578294	0	1.61858	-0.143525	-0.67019	0.370172
ITA	2006	7.73196	5.26914	10.4369	7.28333	4.88213	9.69924	0.582052	0	1.61558	-0.133426	-0.622053	0.36403
ITA	2007	7.53651	5.1074	10.1593	7.09333	4.7442	9.45555	0.573234	0	1.62693	-0.130053	-0.624885	0.368571
ITA	2008	7.25601	4.80892	9.77611	6.81	4.44245	9.11653	0.571222	0	1.63842	-0.125213	-0.62751	0.358578
ITA	2009	7.17602	4.7666	9.71486	6.73	4.37292	9.00266	0.56985	0	1.62804	-0.123832	-0.633652	0.353538
ITA	2010	7.21902	4.8013	9.74947	6.77667	4.43347	9.03099	0.56693	0	1.62377	-0.124574	-0.624563	0.333284
ITA	2011	7.56511	5.11719	10.246	7.13667	4.80745	9.47036	0.558994	0	1.60898	-0.130547	-0.636061	0.344932
ITA	2012	7.69167	5.22119	10.3445	7.27	4.94668	9.64139	0.554405	0	1.60971	-0.132731	-0.650524	0.343716
ITA	2013	7.8791	5.38004	10.5566	7.46333	5.11255	9.84658	0.551732	0	1.58408	-0.135965	-0.666983	0.369707
ITA	2014	7.76823	5.34929	10.3125	7.35049	5.0525	9.6369	0.551788	0	1.57661	-0.134052	-0.651896	0.366581
ITA	2015	7.67835	5.29251	10.2614	7.26559	4.96402	9.53612	0.545266	0	1.56009	-0.132501	-0.631403	0.374688
ITA	2016	7.60941	5.21362	10.1682	7.20538	4.91835	9.53786	0.53534	0	1.52648	-0.131311	-0.631243	0.362294
ITA	2017	7.81356	5.32576	10.5292	7.4286	5.01225	9.85886	0.519788	0	1.49546	-0.134834	-0.632814	0.366327
ITA	2018	7.96607	5.42518	10.6501	7.59479	5.13659	10.08	0.508748	0	1.45886	-0.137466	-0.640927	0.367903
ITA	2019	7.96607	5.42518	10.6501	7.59479	5.13659	10.08	0.508748	0	1.45886	-0.137466	-0.640927	0.367903
ITA	2020	6.97276	4.58551	9.47751	6.56801	4.2722	8.75891	0.525077	0	1.53013	-0.120325	-0.607471	0.385322
JAM	2000	3.33738	1.52446	5.41025	3.18441	1.64855	4.7615	0.441604	0	1.35248	-0.288629	-1.04423	0.450028
JAM	2001	3.33738	1.52446	5.41025	3.18441	1.64855	4.7615	0.441604	0	1.35248	-0.288629	-1.04423	0.450028
JAM	2002	3.15343	1.43307	5.12214	2.99891	1.51351	4.48544	0.427239	0	1.32306	-0.272719	-0.990549	0.458812
JAM	2003	3.09558	1.33717	5.05076	2.94164	1.45641	4.3923	0.421647	0	1.31336	-0.267716	-0.966413	0.447707
JAM	2004	3.09745	1.34843	5.01152	2.94507	1.48541	4.40187	0.420265	0	1.30674	-0.267879	-0.962199	0.45469
JAM	2005	3.13045	1.33662	5.06458	2.97995	1.51178	4.47294	0.421233	0	1.32249	-0.270732	-0.987547	0.439151
JAM	2006	3.08268	1.35123	4.94862	2.93332	1.44504	4.44371	0.415969	0	1.3118	-0.266601	-0.983078	0.421982
JAM	2007	3.01693	1.29124	4.89272	2.86817	1.36546	4.33965	0.409678	0	1.30086	-0.260915	-0.983446	0.422554
JAM	2008	2.95591	1.20946	4.80295	2.80696	1.2901	4.27447	0.404589	0	1.26305	-0.255638	-0.968964	0.421383
JAM	2009	2.9921	1.2613	4.90767	2.84339	1.41639	4.33581	0.407474	0	1.26838	-0.258767	-0.982932	0.444472
JAM	2010	3.04422	1.25349	4.95618	2.89625	1.44054	4.43958	0.41124	0	1.25488	-0.263275	-0.992697	0.427713
JAM	2011	3.1339	1.32961	5.03253	2.98751	1.50065	4.51727	0.417416	0	1.28241	-0.271031	-1.00988	0.449312
JAM	2012	3.20183	1.36068	5.0111	3.05766	1.48871	4.58095	0.421074	0	1.28801	-0.276905	-1.02852	0.428394
JAM	2013	3.26672	1.47269	5.14573	3.12464	1.57547	4.67353	0.424597	0	1.30919	-0.282517	-1.02721	0.446791
JAM	2014	3.34591	1.52967	5.25586	3.20665	1.69653	4.79926	0.428623	0	1.30384	-0.289366	-1.03134	0.426011
JAM	2015	3.38755	1.57684	5.44396	3.25075	1.75253	4.92166	0.429764	0	1.30884	-0.292967	-1.0265	0.435281
JAM	2016	3.46917	1.54777	5.51041	3.33647	1.77664	4.98902	0.432729	0	1.30042	-0.300026	-1.0351	0.453838
JAM	2017	3.55255	1.61843	5.59151	3.42442	1.79094	5.05861	0.435366	0	1.30438	-0.307237	-1.06561	0.45831
JAM	2018	3.60021	1.60989	5.57817	3.47537	1.80441	5.0101	0.436195	0	1.31992	-0.311359	-1.06794	0.461985
JAM	2019	3.60021	1.60989	5.57817	3.47537	1.80441	5.0101	0.436195	0	1.31992	-0.311359	-1.06794	0.461985
JAM	2020	3.09595	1.26379	4.9807	2.95807	1.46138	4.54337	0.405626	0	1.26479	-0.267749	-0.968548	0.40353
JOR	2000	0.493581	0	1.23844	0.459043	0	1.06573	0.076656	0	0.439706	-0.0421173	-0.324368	0.244167
JOR	2001	0.493581	0	1.23844	0.459043	0	1.06573	0.076656	0	0.439706	-0.0421173	-0.324368	0.244167
JOR	2002	0.493189	0	1.25577	0.458891	0	1.05923	0.0763823	0	0.443728	-0.0420839	-0.327764	0.245719
JOR	2003	0.489547	0	1.241	0.455743	0	1.03216	0.0755777	0	0.44626	-0.0417731	-0.325945	0.241365
JOR	2004	0.487795	0	1.24614	0.454546	0	1.02138	0.0748728	0	0.462084	-0.0416236	-0.321727	0.25264
JOR	2005	0.500099	0	1.25989	0.466847	0	1.04208	0.0759263	0	0.456917	-0.0426735	-0.325201	0.246777
JOR	2006	0.512719	0	1.28973	0.479601	0	1.0588	0.0768678	0	0.457722	-0.0437503	-0.333065	0.245517
JOR	2007	0.529073	0	1.30225	0.495883	0	1.09584	0.0783366	0	0.454411	-0.0451459	-0.337835	0.241983
JOR	2008	0.52692	0	1.2915	0.494503	0	1.09076	0.0773789	0	0.449444	-0.0449621	-0.332905	0.243128
JOR	2009	0.514455	0	1.25039	0.483137	0	1.08695	0.0752164	0	0.44431	-0.0438985	-0.326822	0.24166
JOR	2010	0.479958	0	1.20435	0.450733	0	1.03388	0.0701801	0	0.432761	-0.0409549	-0.317348	0.239125
JOR	2011	0.447021	0	1.1521	0.419722	0	1.00536	0.0654431	0	0.414518	-0.0381443	-0.304164	0.232183
JOR	2012	0.417167	0	1.10606	0.391672	0	0.956723	0.0610922	0	0.38912	-0.0355969	-0.286603	0.221928
JOR	2013	0.406476	0	1.09209	0.381744	0	0.9338	0.0594173	0	0.382779	-0.0346846	-0.279227	0.212397
JOR	2014	0.383593	0	1.0598	0.360296	0	0.886177	0.0560286	0	0.376146	-0.032732	-0.274973	0.211288
JOR	2015	0.366276	0	1.04033	0.344033	0	0.855374	0.053498	0	0.372189	-0.0312544	-0.266975	0.216554
JOR	2016	0.341909	0	0.99203	0.321153	0	0.820589	0.0499315	0	0.353111	-0.0291751	-0.257624	0.209017
JOR	2017	0.328329	0	0.951209	0.308473	0	0.802147	0.0478727	0	0.351474	-0.0280164	-0.255471	0.206223
JOR	2018	0.305664	0	0.889873	0.287234	0	0.764356	0.0445123	0	0.343787	-0.0260824	-0.24819	0.193556
JOR	2019	0.305664	0	0.889873	0.287234	0	0.764356	0.0445123	0	0.343787	-0.0260824	-0.24819	0.193556
JOR	2020	0.228157	0	0.752525	0.214148	0	0.628302	0.0334768	0	0.288808	-0.0194686	-0.207466	0.164194
JPN	2000	7.65855	5.24225	10.1791	7.37239	4.9664	9.78087	0.23795	0	0.904776	0.048217	-0.259629	0.349038
JPN	2001	7.65855	5.24225	10.1791	7.37239	4.9664	9.78087	0.23795	0	0.904776	0.048217	-0.259629	0.349038
JPN	2002	7.31507	5.0039	9.86798	7.03223	4.75519	9.43476	0.236791	0	0.909204	0.0460545	-0.253695	0.344204
JPN	2003	7.26674	5.04198	9.83569	6.9881	4.77094	9.39128	0.232896	0	0.927434	0.0457503	-0.25108	0.352874
JPN	2004	7.33412	5.10184	9.79527	7.05988	4.85934	9.43428	0.22807	0	0.90205	0.0461745	-0.251902	0.34895
JPN	2005	7.41497	5.12853	9.83958	7.14541	4.87331	9.4607	0.222877	0	0.883276	0.0466835	-0.253959	0.341758
JPN	2006	7.31422	5.01005	9.7191	7.04944	4.75066	9.31957	0.218728	0	0.852804	0.0460492	-0.255365	0.327915
JPN	2007	7.05969	4.80517	9.54942	6.79902	4.52966	9.10314	0.216219	0	0.871891	0.0444467	-0.250748	0.335612
JPN	2008	6.83762	4.60648	9.32781	6.57845	4.37613	8.86593	0.216117	0	0.874231	0.0430485	-0.245308	0.344244
JPN	2009	6.76839	4.56914	9.19372	6.51065	4.36834	8.72466	0.215128	0	0.869026	0.0426127	-0.232854	0.345087
JPN	2010	6.77009	4.57664	9.11023	6.51372	4.36256	8.70057	0.213752	0	0.844236	0.0426234	-0.23713	0.331204
JPN	2011	6.76828	4.58265	9.07888	6.51534	4.31114	8.7002	0.210326	0	0.84178	0.042612	-0.23734	0.324721
JPN	2012	6.80225	4.60535	9.15352	6.55229	4.29629	8.79394	0.207138	0	0.827269	0.0428259	-0.251216	0.325624
JPN	2013	6.76804	4.58904	9.2049	6.52074	4.27421	8.79612	0.204688	0	0.826553	0.0426105	-0.24179	0.324946
JPN	2014	6.75615	4.51096	9.16844	6.51134	4.25139	8.76998	0.202275	0	0.801209	0.0425357	-0.240251	0.322488
JPN	2015	6.71821	4.47803	9.13897	6.4745	4.2458	8.75528	0.201411	0	0.800437	0.0422968	-0.235049	0.307799
JPN	2016	6.74851	4.50213	9.14179	6.50612	4.28113	8.74971	0.199907	0	0.801126	0.0424876	-0.244805	0.312266
JPN	2017	6.72125	4.47126	9.10317	6.47997	4.23153	8.72593	0.198967	0	0.822674	0.0423159	-0.243272	0.311268
JPN	2018	6.68016	4.44962	8.98569	6.44054	4.22104	8.61504	0.19756	0	0.827124	0.0420572	-0.242166	0.330952
JPN	2019	6.68016	4.44962	8.98569	6.44054	4.22104	8.61504	0.19756	0	0.827124	0.0420572	-0.242166	0.330952
JPN	2020	6.38336	4.17774	8.75179	6.14611	4.00242	8.32671	0.197062	0	0.748071	0.0401886	-0.260909	0.316158
KAZ	2000	6.64084	4.25813	9.06029	5.76053	3.69236	7.81674	0.866515	0	2.19661	0.0137987	-0.145765	0.178158
KAZ	2001	6.64084	4.25813	9.06029	5.76053	3.69236	7.81674	0.866515	0	2.19661	0.0137987	-0.145765	0.178158
KAZ	2002	6.76954	4.40952	9.25299	5.89928	3.79383	7.94608	0.856195	0	2.19653	0.0140662	-0.142128	0.179468
KAZ	2003	6.99081	4.58577	9.53541	6.12959	3.97986	8.22992	0.846691	0	2.16785	0.0145259	-0.143326	0.185635
KAZ	2004	7.24216	4.81614	9.86947	6.39273	4.20301	8.62327	0.834382	0	2.12757	0.0150482	-0.147066	0.192275
KAZ	2005	7.4132	4.95376	10.0873	6.5786	4.37687	8.95384	0.819193	0	2.06658	0.0154036	-0.153976	0.192023
KAZ	2006	6.62207	4.3265	9.12091	5.82325	3.73312	8.04233	0.785056	0	2.01613	0.0137597	-0.147041	0.173173
KAZ	2007	5.51695	3.42134	7.7268	4.76513	2.89336	6.71993	0.740356	0	1.92454	0.0114635	-0.138937	0.154758
KAZ	2008	4.25507	2.40724	6.22653	3.55271	1.94105	5.19368	0.693517	0	1.87395	0.00884144	-0.121021	0.133776
KAZ	2009	4.21978	2.40676	6.23939	3.52423	1.92936	5.17804	0.686775	0	1.85784	0.0087681	-0.123734	0.133028
KAZ	2010	4.20016	2.43167	6.24865	3.51255	1.93862	5.1771	0.678877	0	1.83502	0.00872734	-0.122522	0.130599
KAZ	2011	4.38591	2.58577	6.41478	3.69246	2.07313	5.35353	0.684334	0	1.79046	0.0091133	-0.124052	0.133242
KAZ	2012	4.32319	2.48889	6.31625	3.64594	2.04163	5.30109	0.668265	0	1.75463	0.00898299	-0.122237	0.135222
KAZ	2013	4.39512	2.49346	6.39986	3.7211	2.06332	5.34851	0.664889	0	1.7538	0.00913244	-0.123826	0.135182
KAZ	2014	4.2471	2.33301	6.22582	3.58701	1.92849	5.19985	0.65127	0	1.75263	0.00882488	-0.12513	0.13281
KAZ	2015	4.17174	2.34439	6.1281	3.51554	1.88294	5.10806	0.647534	0	1.74273	0.0086683	-0.119824	0.135429
KAZ	2016	4.18677	2.36419	6.15628	3.53004	1.85224	5.15046	0.648036	0	1.748	0.00869953	-0.117349	0.1372
KAZ	2017	4.47877	2.62733	6.56733	3.8092	2.0883	5.53923	0.660259	0	1.78931	0.00930625	-0.120696	0.14262
KAZ	2018	4.52228	2.584	6.59906	3.85772	2.08884	5.57586	0.65517	0	1.80738	0.00939667	-0.126765	0.141211
KAZ	2019	4.52228	2.584	6.59906	3.85772	2.08884	5.57586	0.65517	0	1.80738	0.00939667	-0.126765	0.141211
KAZ	2020	4.51978	2.64632	6.46662	3.85909	2.23282	5.43334	0.651295	0	1.66489	0.00939146	-0.12314	0.137573
KEN	2000	2.15626	0.826007	3.61888	1.6754	0.559842	2.78646	0.48706	0	1.45007	-0.00620066	-0.117062	0.0988511
KEN	2001	2.15626	0.826007	3.61888	1.6754	0.559842	2.78646	0.48706	0	1.45007	-0.00620066	-0.117062	0.0988511
KEN	2002	2.15986	0.844607	3.5898	1.67912	0.578407	2.78687	0.486953	0	1.43514	-0.00621102	-0.116698	0.100841
KEN	2003	2.06386	0.763543	3.48379	1.6009	0.490083	2.67783	0.468901	0	1.42577	-0.00593495	-0.114974	0.104023
KEN	2004	2.07166	0.819006	3.58345	1.6085	0.504969	2.72838	0.469116	0	1.43154	-0.00595738	-0.114793	0.105353
KEN	2005	2.15478	0.894609	3.69857	1.67868	0.546059	2.81273	0.482299	0	1.44927	-0.00619641	-0.117802	0.109306
KEN	2006	2.37577	1.01728	3.9707	1.86418	0.685412	3.06605	0.518417	0	1.50491	-0.00683189	-0.121788	0.110967
KEN	2007	2.31791	0.955223	3.87943	1.8172	0.628891	2.9855	0.507373	0	1.48209	-0.00666549	-0.118762	0.106454
KEN	2008	2.31192	0.918187	3.83813	1.8132	0.627176	2.96907	0.505367	0	1.499	-0.00664828	-0.116733	0.102912
KEN	2009	2.3396	0.95893	3.8664	1.83792	0.644569	2.97361	0.508406	0	1.49853	-0.00672789	-0.117923	0.101798
KEN	2010	2.51236	1.06415	4.0475	1.98442	0.771229	3.16567	0.535172	0	1.55705	-0.00722468	-0.122209	0.104891
KEN	2011	2.68463	1.18754	4.31883	2.13212	0.871423	3.35399	0.560231	0	1.62545	-0.00772006	-0.127109	0.111049
KEN	2012	2.75377	1.23819	4.42202	2.19334	0.900563	3.4668	0.568352	0	1.61609	-0.00791889	-0.131165	0.111682
KEN	2013	2.79184	1.24527	4.48326	2.22795	0.888498	3.51871	0.571918	0	1.59602	-0.00802835	-0.13145	0.113223
KEN	2014	2.80394	1.26697	4.50798	2.24088	0.927518	3.52913	0.571128	0	1.55499	-0.00806316	-0.133453	0.112633
KEN	2015	2.781	1.26629	4.50545	2.22352	0.932212	3.50608	0.565474	0	1.59272	-0.00799719	-0.127576	0.112441
KEN	2016	2.8529	1.3422	4.58806	2.2883	0.984008	3.59227	0.572807	0	1.6428	-0.00820395	-0.133712	0.116343
KEN	2017	2.84753	1.3251	4.57859	2.28602	0.933193	3.63304	0.569691	0	1.64257	-0.0081885	-0.132642	0.116842
KEN	2018	2.86537	1.32813	4.53114	2.30378	0.926119	3.63939	0.569822	0	1.62535	-0.0082398	-0.135537	0.11818
KEN	2019	2.86537	1.32813	4.53114	2.30378	0.926119	3.63939	0.569822	0	1.62535	-0.0082398	-0.135537	0.11818
KEN	2020	2.47452	1.0644	4.07566	1.9702	0.618073	3.20651	0.511435	0	1.47383	-0.00711587	-0.118643	0.108096
KGZ	2000	5.53183	3.4569	7.81282	4.9892	3.06935	6.97178	0.53194	0	1.52261	0.0106868	-0.130444	0.154119
KGZ	2001	5.53183	3.4569	7.81282	4.9892	3.06935	6.97178	0.53194	0	1.52261	0.0106868	-0.130444	0.154119
KGZ	2002	6.27287	4.04091	8.7276	5.71203	3.60753	7.87838	0.548726	0	1.53401	0.0121184	-0.139217	0.168062
KGZ	2003	6.54512	4.26876	9.0279	5.98258	3.86855	8.15795	0.549892	0	1.57186	0.0126444	-0.136671	0.166123
KGZ	2004	6.6488	4.29353	9.07341	6.08665	3.84383	8.22308	0.549308	0	1.55752	0.0128447	-0.14189	0.166856
KGZ	2005	6.74098	4.41737	9.12422	6.17926	3.94819	8.31816	0.548694	0	1.59154	0.0130228	-0.145082	0.16696
KGZ	2006	6.78183	4.50008	9.21562	6.22087	4.01321	8.3675	0.547858	0	1.56811	0.0131017	-0.149441	0.176478
KGZ	2007	6.75746	4.52708	9.15943	6.19778	4.09671	8.34575	0.546634	0	1.56865	0.0130546	-0.146868	0.17002
KGZ	2008	6.51804	4.29699	8.87276	5.96089	3.93255	8.0127	0.54456	0	1.54375	0.0125921	-0.145352	0.164182
KGZ	2009	6.44595	4.1206	8.77872	5.88957	3.75711	7.94073	0.543929	0	1.55994	0.0124528	-0.142209	0.157784
KGZ	2010	6.3873	4.04622	8.78466	5.83169	3.69845	7.91283	0.543271	0	1.58005	0.0123395	-0.142504	0.161394
KGZ	2011	6.538	4.15042	8.97336	5.98231	3.75064	8.10922	0.543064	0	1.57907	0.0126306	-0.139769	0.165003
KGZ	2012	6.53931	4.26528	9.01568	5.98562	3.81436	8.19755	0.541065	0	1.55063	0.0126332	-0.141141	0.165629
KGZ	2013	6.61549	4.34411	9.04926	6.06368	3.81307	8.29711	0.539032	0	1.54473	0.0127803	-0.140032	0.161638
KGZ	2014	6.41127	4.21571	8.83424	5.86273	3.69372	8.04634	0.536162	0	1.54145	0.0123858	-0.13737	0.157441
KGZ	2015	6.16956	3.9856	8.52016	5.62473	3.495	7.69364	0.532907	0	1.56611	0.0119188	-0.135743	0.157381
KGZ	2016	5.72532	3.64268	8.02534	5.18753	3.19683	7.14761	0.526738	0	1.56362	0.0110606	-0.132404	0.156879
KGZ	2017	5.39914	3.3326	7.62256	4.8712	2.91849	6.8076	0.517513	0	1.59399	0.0104305	-0.132124	0.154493
KGZ	2018	4.95335	3.04384	7.05815	4.4397	2.62323	6.26958	0.504073	0	1.54752	0.00956927	-0.127598	0.149289
KGZ	2019	4.95335	3.04384	7.05815	4.4397	2.62323	6.26958	0.504073	0	1.54752	0.00956927	-0.127598	0.149289
KGZ	2020	3.62509	1.87572	5.53026	3.17361	1.61038	4.81099	0.444482	0	1.36334	0.00700325	-0.107842	0.115617
KHM	2000	1.80814	0.421235	3.49749	0.657691	0.0163315	1.37516	1.15585	0	2.6651	-0.00539856	-0.107118	0.0926051
KHM	2001	1.80814	0.421235	3.49749	0.657691	0.0163315	1.37516	1.15585	0	2.6651	-0.00539856	-0.107118	0.0926051
KHM	2002	2.00771	0.521597	3.75364	0.737449	0.0330035	1.50606	1.27626	0	2.86068	-0.00599441	-0.111163	0.0964069
KHM	2003	2.24693	0.624738	4.13146	0.833828	0.0437374	1.64222	1.41981	0	3.10956	-0.00670862	-0.114908	0.103781
KHM	2004	2.54058	0.731398	4.51868	0.957108	0.0710001	1.80621	1.59105	0.0172212	3.38763	-0.00758537	-0.122777	0.111256
KHM	2005	2.80631	0.854827	4.88122	1.07117	0.147862	1.96256	1.74352	0.0172212	3.64409	-0.00837878	-0.130483	0.118592
KHM	2006	3.109	1.02096	5.24241	1.20365	0.250961	2.15747	1.91464	0.0172212	3.83865	-0.00928253	-0.141575	0.12288
KHM	2007	3.28469	1.2068	5.4372	1.28398	0.325491	2.27864	2.01052	0.0313769	3.94163	-0.00980708	-0.14494	0.126746
KHM	2008	3.45886	1.30769	5.69308	1.3645	0.350354	2.38324	2.10469	0.0984813	4.08524	-0.0103271	-0.15323	0.128196
KHM	2009	4.03376	1.70497	6.45068	1.64913	0.543974	2.73147	2.39667	0.227597	4.51533	-0.0120435	-0.160287	0.136113
KHM	2010	4.70848	2.09529	7.24554	1.99397	0.760772	3.20716	2.72857	0.420922	4.99833	-0.0140581	-0.180654	0.15126
KHM	2011	5.40253	2.63363	8.07717	2.35698	1.03139	3.71743	3.06168	0.624948	5.44941	-0.0161303	-0.190712	0.164907
KHM	2012	5.7683	2.92438	8.49784	2.57248	1.20988	4.03583	3.21305	0.741645	5.70661	-0.0172224	-0.201659	0.175679
KHM	2013	6.12562	3.25187	9.07084	2.79374	1.40661	4.28347	3.35017	0.848972	5.91132	-0.0182892	-0.207917	0.178898
KHM	2014	6.55431	3.62412	9.57387	3.06766	1.63642	4.54187	3.50623	0.913157	6.11912	-0.0195692	-0.21353	0.182978
KHM	2015	7.06241	4.03408	10.1879	3.41601	1.87335	4.95871	3.66749	1.03946	6.34595	-0.0210862	-0.222576	0.180823
KHM	2016	7.60933	4.50505	10.8114	3.81393	2.15107	5.50277	3.81812	1.10051	6.56202	-0.0227191	-0.228693	0.182251
KHM	2017	8.13279	4.87753	11.4526	4.2156	2.43097	6.02796	3.94147	1.2022	6.83397	-0.024282	-0.239218	0.188528
KHM	2018	8.48211	5.17082	11.8401	4.50481	2.67574	6.39775	4.00263	1.30289	6.83127	-0.025325	-0.246678	0.193035
KHM	2019	8.48211	5.17082	11.8401	4.50481	2.67574	6.39775	4.00263	1.30289	6.83127	-0.025325	-0.246678	0.193035
KHM	2020	6.67096	3.94765	9.788	3.19398	1.64459	4.7266	3.49689	1.00331	5.98953	-0.0199174	-0.198172	0.181698
KIR	2000	1.46528	0	3.4712	0.760955	0.0217165	1.53033	1.23464	0	2.81753	-0.53032	-1.50545	0.488328
KIR	2001	1.46528	0	3.4712	0.760955	0.0217165	1.53033	1.23464	0	2.81753	-0.53032	-1.50545	0.488328
KIR	2002	1.41682	0	3.44857	0.734742	0.0217165	1.4905	1.19486	0	2.79701	-0.512782	-1.52302	0.479398
KIR	2003	1.23311	0	3.09566	0.632112	0	1.34544	1.04729	0	2.54055	-0.446293	-1.40309	0.470226
KIR	2004	1.16476	0	2.96171	0.594945	0	1.25545	0.991367	0	2.38906	-0.421555	-1.35104	0.468814
KIR	2005	1.11892	0	2.80446	0.570467	0	1.2187	0.953418	0	2.27546	-0.404965	-1.2942	0.504763
KIR	2006	1.14788	0	2.86259	0.587383	0	1.26678	0.975941	0	2.29222	-0.415445	-1.28067	0.505226
KIR	2007	1.02418	0	2.63894	0.522684	0	1.16822	0.872176	0	2.13479	-0.370677	-1.19386	0.487121
KIR	2008	0.946645	0	2.57683	0.482441	0	1.10875	0.806819	0	2.03841	-0.342614	-1.12977	0.464316
KIR	2009	0.684345	0	2.05043	0.34461	0	0.848788	0.587416	0	1.64445	-0.247681	-0.942966	0.430902
KIR	2010	0.653973	0	1.99479	0.329665	0	0.821537	0.560997	0	1.60258	-0.236689	-0.901042	0.422442
KIR	2011	0.589263	0	1.81917	0.296616	0	0.759056	0.505915	0	1.47665	-0.213269	-0.842199	0.396705
KIR	2012	0.595332	0	1.84984	0.30043	0	0.785741	0.510367	0	1.48471	-0.215465	-0.850613	0.388251
KIR	2013	0.588044	0	1.82036	0.297593	0	0.787328	0.503279	0	1.44205	-0.212828	-0.851247	0.401235
KIR	2014	0.587067	0	1.854	0.298179	0	0.788849	0.501363	0	1.46453	-0.212474	-0.843935	0.425596
KIR	2015	0.709042	0	2.05385	0.363642	0	0.897468	0.602019	0	1.65851	-0.25662	-0.957744	0.443749
KIR	2016	0.752814	0	2.17822	0.388103	0	0.929637	0.637173	0	1.74558	-0.272462	-0.988878	0.434332
KIR	2017	0.780875	0	2.23228	0.404214	0	0.952166	0.659278	0	1.81536	-0.282618	-1.03371	0.417134
KIR	2018	0.755995	0	2.19191	0.391976	0	0.925041	0.637631	0	1.7646	-0.273613	-1.01427	0.437111
KIR	2019	0.755995	0	2.19191	0.391976	0	0.925041	0.637631	0	1.7646	-0.273613	-1.01427	0.437111
KIR	2020	0.72131	0	2.18973	0.375183	0	0.910303	0.607188	0	1.68051	-0.26106	-0.948773	0.4432
KNA	2000	6.45746	2.8333	10.2465	8.95534	6.38516	11.6301	0.476578	0	1.42224	-2.97446	-5.38842	-0.668495
KNA	2001	6.45746	2.8333	10.2465	8.95534	6.38516	11.6301	0.476578	0	1.42224	-2.97446	-5.38842	-0.668495
KNA	2002	6.52976	2.85838	10.2581	9.06448	6.36946	11.7404	0.47303	0	1.39536	-3.00775	-5.36227	-0.71641
KNA	2003	6.7126	3.06006	10.538	9.33966	6.61427	12.0286	0.46492	0	1.38745	-3.09198	-5.50942	-0.78041
KNA	2004	7.20612	3.40922	11.1372	10.0844	7.25493	12.8348	0.441019	0	1.32817	-3.3193	-5.78235	-0.859858
KNA	2005	7.78943	3.80458	11.874	10.9673	8.13028	13.8288	0.410076	0	1.26796	-3.58799	-6.15959	-1.04279
KNA	2006	7.99544	3.89689	12.0292	11.2824	8.43129	14.217	0.395885	0	1.24452	-3.68288	-6.22776	-1.04144
KNA	2007	7.87409	3.82389	11.9468	11.1042	8.2806	14.0846	0.396843	0	1.27785	-3.62698	-6.19221	-0.981578
KNA	2008	7.4702	3.58404	11.4636	10.4982	7.70012	13.3376	0.412907	0	1.30074	-3.44094	-5.98371	-0.775839
KNA	2009	6.91992	3.18317	10.7158	9.67367	6.95667	12.3868	0.43373	0	1.32424	-3.18747	-5.65059	-0.675954
KNA	2010	6.46794	2.82371	10.1119	8.99567	6.35304	11.6238	0.451547	0	1.36381	-2.97928	-5.33442	-0.610721
KNA	2011	6.12567	2.58614	9.67169	8.48192	5.87711	11.0982	0.46537	0	1.42064	-2.82162	-5.17383	-0.602226
KNA	2012	6.10048	2.63664	9.77942	8.44417	5.85351	11.0632	0.46633	0	1.42833	-2.81002	-5.15926	-0.589299
KNA	2013	6.09406	2.66026	9.64283	8.43631	5.86373	10.9899	0.46481	0	1.42834	-2.80706	-5.18566	-0.541827
KNA	2014	6.07858	2.63138	9.66804	8.4171	5.85435	11.0037	0.461409	0	1.40236	-2.79993	-5.09886	-0.507751
KNA	2015	6.11651	2.67013	9.62877	8.47967	5.96665	11.0931	0.454247	0	1.38035	-2.8174	-5.13929	-0.518862
KNA	2016	6.16968	2.61945	9.7968	8.56378	5.99159	11.1944	0.447798	0	1.32763	-2.8419	-5.2552	-0.501635
KNA	2017	6.25095	2.71423	9.84027	8.69171	6.119	11.2825	0.438566	0	1.31204	-2.87933	-5.24762	-0.520572
KNA	2018	6.34118	2.69766	10.168	8.83246	6.24928	11.4692	0.42961	0	1.31244	-2.92089	-5.34169	-0.509123
KNA	2019	6.34118	2.69766	10.168	8.83246	6.24928	11.4692	0.42961	0	1.31244	-2.92089	-5.34169	-0.509123
KNA	2020	4.68609	1.67197	7.73015	6.36868	4.13884	8.43593	0.475926	0	1.38734	-2.15852	-4.32058	-0.100436
KOR	2000	10.9294	7.93639	13.9539	10.4463	7.56809	13.3118	0.469901	0	1.40686	0.0131838	-0.150256	0.174221
KOR	2001	10.9294	7.93639	13.9539	10.4463	7.56809	13.3118	0.469901	0	1.40686	0.0131838	-0.150256	0.174221
KOR	2002	10.7051	7.76367	13.6955	10.2223	7.3695	13.0197	0.46989	0	1.41919	0.0129133	-0.146271	0.172239
KOR	2003	9.96205	7.16718	12.849	9.46449	6.7352	12.1773	0.485544	0	1.42237	0.0120169	-0.14183	0.166322
KOR	2004	9.78639	7.05677	12.5461	9.29167	6.63421	11.8506	0.482919	0	1.41387	0.011805	-0.138834	0.168306
KOR	2005	9.507	6.82254	12.2119	9.01404	6.37736	11.5563	0.481485	0	1.40412	0.011468	-0.139537	0.164936
KOR	2006	9.45496	6.76519	12.1133	8.97023	6.34096	11.4647	0.473324	0	1.40974	0.0114052	-0.135157	0.161204
KOR	2007	9.53775	6.83177	12.1931	9.06333	6.4295	11.6108	0.462914	0	1.37569	0.0115051	-0.136472	0.158826
KOR	2008	9.57881	6.85883	12.1887	9.11	6.49764	11.6277	0.457255	0	1.36218	0.0115546	-0.135972	0.161542
KOR	2009	9.5264	6.7774	12.2031	9.061	6.43132	11.6309	0.453909	0	1.36813	0.0114914	-0.139906	0.16197
KOR	2010	9.37587	6.65555	12.092	8.91133	6.29094	11.4404	0.453232	0	1.40457	0.0113098	-0.140623	0.159868
KOR	2011	9.37401	6.69072	12.1069	8.916	6.3252	11.4518	0.446707	0	1.37985	0.0113076	-0.139397	0.159157
KOR	2012	9.32679	6.65266	12.0821	8.87167	6.26631	11.3972	0.443873	0	1.37839	0.0112506	-0.138925	0.159434
KOR	2013	9.05204	6.38166	11.7675	8.59595	6.04751	11.1514	0.445171	0	1.35373	0.0109192	-0.134424	0.159519
KOR	2014	8.81114	6.1543	11.5376	8.35695	5.77775	10.9397	0.443564	0	1.36917	0.0106286	-0.131122	0.152884
KOR	2015	8.52494	5.93909	11.1956	8.07379	5.62562	10.5629	0.440862	0	1.36174	0.0102834	-0.128587	0.152557
KOR	2016	8.47127	5.88728	11.1986	8.028	5.56893	10.5395	0.433055	0	1.37118	0.0102186	-0.127332	0.15049
KOR	2017	8.29079	5.76597	10.9382	7.85246	5.4657	10.2906	0.428325	0	1.33809	0.0100009	-0.130031	0.150592
KOR	2018	8.18953	5.70455	10.7356	7.75503	5.35112	10.1308	0.424629	0	1.3201	0.00987878	-0.126328	0.144231
KOR	2019	8.18953	5.70455	10.7356	7.75503	5.35112	10.1308	0.424629	0	1.3201	0.00987878	-0.126328	0.144231
KOR	2020	7.78573	5.38291	10.3263	7.35946	5.11456	9.79484	0.416879	0	1.26588	0.00939168	-0.116124	0.142954
KWT	2000	0	0	0	0	0	0	0	0	0	0	0	0
KWT	2001	0	0	0	0	0	0	0	0	0	0	0	0
[truncated: 1,960 more rows]

## Sheet: Sheet S2
Sheet S2. Per capita consumption statsitics by region and year
Region group	Region	Year	APC Total (litres per adult)			APC Recorded (litres per adult)			APC Unrecorded (litres per adult)			APC Traveller (litres per adult)
			Point estimate	Lower 95% UI	Upper 95% UI	Point estimate	Lower 95% UI	Upper 95% UI	Point estimate	Lower 95% UI	Upper 95% UI	Point estimate	Lower 95% UI	Upper 95% UI
Global	Global	2000	5.07967	4.55888	5.67362	4.07452	3.68132	4.49973	0.999504	0.672463	1.41721	0.00564302	-0.0410845	0.0537451
Global	Global	2001	5.07967	4.55888	5.67362	4.07452	3.68132	4.49973	0.999504	0.672463	1.41721	0.00564302	-0.0410845	0.0537451
Global	Global	2002	5.00282	4.48455	5.59306	4.00765	3.61099	4.42146	0.989845	0.663189	1.39528	0.00532853	-0.040857	0.0515485
Global	Global	2003	4.96101	4.44732	5.54574	3.96877	3.56592	4.37818	0.987	0.660127	1.3908	0.00524331	-0.0397637	0.0505857
Global	Global	2004	4.95522	4.46247	5.53597	3.96173	3.56266	4.36201	0.988289	0.669342	1.38837	0.00520318	-0.0400675	0.0511148
Global	Global	2005	5.00645	4.49608	5.61049	4.00689	3.59735	4.41426	0.994373	0.670504	1.41454	0.00518692	-0.0418905	0.0517149
Global	Global	2006	5.10943	4.59009	5.73018	4.0938	3.67345	4.51293	1.01029	0.68391	1.43411	0.00534486	-0.0435393	0.0523151
Global	Global	2007	5.23672	4.67013	5.87793	4.19362	3.74268	4.63271	1.03771	0.68701	1.47717	0.00538588	-0.0413398	0.0500937
Global	Global	2008	5.39085	4.81032	6.03276	4.30048	3.83003	4.75659	1.08496	0.712623	1.52474	0.00541783	-0.0392103	0.0492242
Global	Global	2009	5.53885	4.93134	6.20079	4.40081	3.89768	4.88428	1.13268	0.740674	1.58442	0.00535566	-0.0378665	0.0488394
Global	Global	2010	5.72061	5.09074	6.40092	4.54248	4.0189	5.05766	1.17288	0.768705	1.63433	0.00524929	-0.039522	0.0492931
Global	Global	2011	5.87038	5.20162	6.58955	4.67702	4.13617	5.21016	1.18796	0.778218	1.66567	0.00539746	-0.0384784	0.0500375
Global	Global	2012	5.96369	5.26288	6.70803	4.76674	4.21207	5.31688	1.19146	0.786373	1.6821	0.00548372	-0.0386102	0.0494474
Global	Global	2013	5.97166	5.27168	6.72776	4.78071	4.21973	5.33369	1.18541	0.779772	1.67861	0.00553764	-0.0375602	0.0483881
Global	Global	2014	5.93817	5.25202	6.69773	4.75111	4.1933	5.31267	1.18178	0.767138	1.65962	0.00527872	-0.0387954	0.0476672
Global	Global	2015	5.89826	5.20507	6.66385	4.71421	4.14938	5.2894	1.17918	0.753595	1.65331	0.00487596	-0.038232	0.0478581
Global	Global	2016	5.80999	5.13106	6.56714	4.6304	4.06702	5.19545	1.17507	0.750418	1.6337	0.00451686	-0.0382737	0.0478839
Global	Global	2017	5.64082	4.98499	6.36918	4.47112	3.91964	5.00895	1.16529	0.764251	1.63168	0.00441139	-0.0380326	0.0474675
Global	Global	2018	5.4541	4.85109	6.15156	4.29916	3.78382	4.80144	1.15068	0.757625	1.60486	0.00425369	-0.0370812	0.0463038
Global	Global	2019	5.4541	4.85109	6.15156	4.29916	3.78382	4.80144	1.15068	0.757625	1.60486	0.00425369	-0.0370812	0.0463038
Global	Global	2020	4.90349	4.29839	5.55122	3.83001	3.35932	4.30464	1.06736	0.708021	1.49978	0.00612285	-0.0360231	0.0459676
HDI	High	2000	3.95352	2.92885	5.08082	2.98305	2.16161	3.78942	0.982273	0.411803	1.76002	-0.011803	-0.0527596	0.0311288
HDI	High	2001	3.95352	2.92885	5.08082	2.98305	2.16161	3.78942	0.982273	0.411803	1.76002	-0.011803	-0.0527596	0.0311288
HDI	High	2002	3.7993	2.81703	4.87918	2.85345	2.08701	3.62057	0.957571	0.404254	1.74683	-0.0117197	-0.0507298	0.0289413
HDI	High	2003	3.7194	2.76066	4.80032	2.78424	2.04415	3.53184	0.946913	0.414213	1.73324	-0.011757	-0.0490252	0.027811
HDI	High	2004	3.73586	2.75438	4.79348	2.7992	2.03053	3.52864	0.948501	0.418781	1.69976	-0.0118401	-0.0491657	0.0261479
HDI	High	2005	3.86995	2.84905	4.97509	2.92029	2.10629	3.6925	0.961599	0.424784	1.72031	-0.0119324	-0.0519721	0.0278751
HDI	High	2006	4.09789	3.04703	5.22439	3.12188	2.29187	3.93544	0.987435	0.432108	1.75041	-0.0114255	-0.0528963	0.028573
HDI	High	2007	4.34062	3.2514	5.54309	3.33763	2.47017	4.21671	1.014	0.437402	1.79198	-0.0110068	-0.0548834	0.030313
HDI	High	2008	4.60872	3.50079	5.84989	3.57416	2.6796	4.50965	1.04516	0.451032	1.82467	-0.0106038	-0.0544602	0.030949
HDI	High	2009	4.92752	3.74457	6.23842	3.85957	2.85331	4.88081	1.0786	0.469202	1.88132	-0.0106482	-0.0547183	0.033137
HDI	High	2010	5.30119	4.06917	6.68461	4.20119	3.14596	5.27766	1.11066	0.488956	1.93943	-0.0106643	-0.0553861	0.0344071
HDI	High	2011	5.64975	4.34254	7.07027	4.53336	3.40259	5.68077	1.12683	0.498213	1.96344	-0.0104483	-0.0564958	0.0354769
HDI	High	2012	5.86532	4.56017	7.30572	4.75339	3.62183	5.8996	1.12226	0.505105	1.94532	-0.0103257	-0.058198	0.0353809
HDI	High	2013	5.95562	4.62118	7.36848	4.86197	3.71045	6.04282	1.10385	0.495118	1.89371	-0.0101972	-0.0577404	0.035794
HDI	High	2014	5.97576	4.6566	7.39944	4.89401	3.72972	6.06587	1.09222	0.497751	1.86338	-0.010459	-0.0582998	0.0377748
HDI	High	2015	5.97655	4.64643	7.42007	4.89735	3.74454	6.08825	1.09015	0.488819	1.87459	-0.0109526	-0.0592009	0.0379162
HDI	High	2016	5.86773	4.54436	7.29095	4.78393	3.63654	5.921	1.09547	0.499825	1.87194	-0.0116718	-0.059899	0.0381273
HDI	High	2017	5.50996	4.24828	6.84622	4.44139	3.38234	5.50674	1.08081	0.49394	1.8427	-0.0122416	-0.0587444	0.0350828
HDI	High	2018	5.0725	3.89107	6.28838	4.03569	3.04188	5.01227	1.04949	0.490406	1.75933	-0.012682	-0.0570782	0.0343264
HDI	High	2019	5.0725	3.89107	6.28838	4.03569	3.04188	5.01227	1.04949	0.490406	1.75933	-0.012682	-0.0570782	0.0343264
HDI	High	2020	4.29174	3.2129	5.42627	3.33543	2.45902	4.18364	0.967054	0.452026	1.64924	-0.0107476	-0.054563	0.0293273
HDI	Low	2000	3.88827	3.28946	4.54238	2.72423	2.25384	3.18249	1.1654	0.775991	1.6218	-0.00135905	-0.012268	0.00937344
HDI	Low	2001	3.88827	3.28946	4.54238	2.72423	2.25384	3.18249	1.1654	0.775991	1.6218	-0.00135905	-0.012268	0.00937344
HDI	Low	2002	3.81256	3.23661	4.46602	2.66452	2.2094	3.12271	1.14938	0.764947	1.60284	-0.00134355	-0.0117334	0.00895669
HDI	Low	2003	3.79919	3.22417	4.45721	2.65502	2.21103	3.12011	1.1455	0.771301	1.59656	-0.00132644	-0.0117475	0.00870566
HDI	Low	2004	3.70345	3.15119	4.35336	2.5784	2.13881	3.04958	1.12636	0.758166	1.56731	-0.00131007	-0.0116885	0.00901285
HDI	Low	2005	3.66255	3.10254	4.32245	2.54062	2.10112	3.01704	1.12324	0.75224	1.56849	-0.00132109	-0.0120624	0.00934201
HDI	Low	2006	3.55857	2.99884	4.19815	2.45545	2.01467	2.91708	1.10446	0.726389	1.54116	-0.00133135	-0.0120559	0.00947079
HDI	Low	2007	3.50866	2.94336	4.15018	2.38699	1.94875	2.82847	1.12301	0.73877	1.56717	-0.00133261	-0.0118551	0.0092262
HDI	Low	2008	3.46616	2.89117	4.08406	2.32721	1.88398	2.75297	1.14028	0.761542	1.57328	-0.00132064	-0.0118186	0.0092349
HDI	Low	2009	3.17596	2.63992	3.76559	2.05499	1.65491	2.44141	1.12238	0.767152	1.5479	-0.00141221	-0.0117465	0.00917104
HDI	Low	2010	2.99697	2.49904	3.5587	1.89493	1.52994	2.26099	1.10358	0.766106	1.51371	-0.00153237	-0.0120636	0.00938269
HDI	Low	2011	2.79463	2.35206	3.33772	1.71284	1.39212	2.05878	1.08345	0.758094	1.48317	-0.00166095	-0.0123927	0.00943875
HDI	Low	2012	2.85239	2.3974	3.41107	1.74571	1.42246	2.10117	1.10835	0.771143	1.52312	-0.00167483	-0.0124364	0.00947956
HDI	Low	2013	2.89875	2.44723	3.4603	1.7752	1.45352	2.11896	1.12523	0.796237	1.53781	-0.00167788	-0.0123917	0.00930492
HDI	Low	2014	2.94683	2.48218	3.50712	1.81198	1.48682	2.15174	1.13651	0.795355	1.55325	-0.00165636	-0.0123914	0.00939771
HDI	Low	2015	2.97617	2.51116	3.54078	1.83209	1.50582	2.17136	1.14573	0.801653	1.55692	-0.00164641	-0.0127514	0.00944364
HDI	Low	2016	2.94904	2.47213	3.5159	1.8027	1.47594	2.14867	1.14795	0.784733	1.57041	-0.00161219	-0.012873	0.00926971
HDI	Low	2017	2.94026	2.46793	3.49732	1.78541	1.45475	2.12891	1.15644	0.798517	1.58768	-0.0015882	-0.0127519	0.0091984
HDI	Low	2018	2.94205	2.48153	3.49387	1.78034	1.45668	2.12197	1.16329	0.818414	1.60118	-0.0015741	-0.0127585	0.00922003
HDI	Low	2019	2.94205	2.48153	3.49387	1.78034	1.45668	2.12197	1.16329	0.818414	1.60118	-0.0015741	-0.0127585	0.00922003
HDI	Low	2020	2.87424	2.39525	3.43786	1.74722	1.43559	2.10859	1.12858	0.759131	1.58078	-0.00155356	-0.0127871	0.00906265
HDI	Medium	2000	1.90767	0.897504	3.09257	1.04221	0.432005	1.68068	0.868111	0.169438	1.84606	-0.00264489	-0.0128993	0.00736822
HDI	Medium	2001	1.90767	0.897504	3.09257	1.04221	0.432005	1.68068	0.868111	0.169438	1.84606	-0.00264489	-0.0128993	0.00736822
HDI	Medium	2002	2.01334	0.969819	3.2019	1.10565	0.480186	1.74904	0.910335	0.175287	1.92611	-0.00264845	-0.0135764	0.00764738
HDI	Medium	2003	2.09363	1.00625	3.35758	1.15384	0.495309	1.81992	0.942428	0.176671	1.99121	-0.0026298	-0.0138433	0.00779354
HDI	Medium	2004	2.16257	1.07062	3.40337	1.19702	0.519134	1.87808	0.968164	0.176088	1.98809	-0.00261141	-0.0137683	0.00805568
HDI	Medium	2005	2.24139	1.13146	3.49851	1.24801	0.550812	1.95488	0.995982	0.177335	2.0346	-0.00260369	-0.013393	0.00805799
HDI	Medium	2006	2.40535	1.27172	3.67667	1.35182	0.621593	2.08562	1.05617	0.181176	2.10671	-0.00263481	-0.0132664	0.0083434
HDI	Medium	2007	2.66995	1.47937	4.0592	1.51704	0.751024	2.30337	1.15559	0.200881	2.27845	-0.0026857	-0.0135601	0.00880428
HDI	Medium	2008	3.09024	1.79669	4.6215	1.78889	0.9577	2.66787	1.30411	0.218782	2.49114	-0.002757	-0.0144113	0.00939293
HDI	Medium	2009	3.5243	2.08043	5.18919	2.07867	1.15806	3.0504	1.44844	0.23291	2.70192	-0.00280777	-0.0151783	0.0101131
HDI	Medium	2010	3.8996	2.3318	5.6505	2.34242	1.35443	3.38674	1.55998	0.26292	2.89048	-0.0027996	-0.0159231	0.0111483
HDI	Medium	2011	4.1055	2.46457	5.86076	2.49801	1.47461	3.56147	1.61011	0.280453	2.98455	-0.00263138	-0.0157566	0.0112431
HDI	Medium	2012	4.21217	2.58011	5.9791	2.58396	1.54627	3.66586	1.63065	0.305668	3.00588	-0.0024454	-0.0156851	0.0114556
HDI	Medium	2013	4.22866	2.60508	5.98196	2.60228	1.54564	3.67657	1.62866	0.279368	3.00771	-0.00228115	-0.015436	0.0110154
HDI	Medium	2014	4.21078	2.57112	5.96078	2.59112	1.5235	3.66214	1.62189	0.272582	2.97815	-0.00222821	-0.0157108	0.0110215
HDI	Medium	2015	4.16487	2.53682	5.87819	2.56006	1.50746	3.63163	1.607	0.277604	2.95394	-0.00219182	-0.0153879	0.0108301
HDI	Medium	2016	4.09851	2.49464	5.80304	2.51626	1.48493	3.60401	1.58444	0.285816	2.93475	-0.00218934	-0.0150594	0.0103941
HDI	Medium	2017	4.10174	2.47615	5.80327	2.52675	1.49411	3.63896	1.57724	0.274537	2.93828	-0.0022462	-0.0149818	0.0101813
HDI	Medium	2018	4.14052	2.51755	5.82785	2.56366	1.51795	3.67281	1.57921	0.25036	2.97175	-0.00234817	-0.0152865	0.00985916
HDI	Medium	2019	4.14052	2.51755	5.82785	2.56366	1.51795	3.67281	1.57921	0.25036	2.97175	-0.00234817	-0.0152865	0.00985916
HDI	Medium	2020	3.4752	1.8992	4.94644	2.0777	1.09674	3.11598	1.39965	0.237306	2.64691	-0.00215463	-0.0129429	0.0106144
HDI	Very High	2000	9.93861	9.13908	10.7647	8.80758	8.07498	9.50529	1.08915	0.770004	1.49891	0.0418846	-0.121707	0.207235
HDI	Very High	2001	9.93861	9.13908	10.7647	8.80758	8.07498	9.50529	1.08915	0.770004	1.49891	0.0418846	-0.121707	0.207235
HDI	Very High	2002	9.8892	9.10643	10.7377	8.78741	8.06907	9.52314	1.0608	0.737434	1.46058	0.0409953	-0.122445	0.203839
HDI	Very High	2003	9.85016	9.03583	10.706	8.76937	8.04603	9.49764	1.03968	0.719835	1.43858	0.0411181	-0.122237	0.204626
HDI	Very High	2004	9.83598	9.06418	10.6876	8.7685	8.07408	9.48832	1.026	0.720186	1.41842	0.041484	-0.11918	0.205436
HDI	Very High	2005	9.81403	9.03716	10.6542	8.76767	8.06997	9.47416	1.0045	0.719293	1.38993	0.0418623	-0.117235	0.207528
HDI	Very High	2006	9.78368	9.05806	10.6179	8.76517	8.07175	9.48419	0.976551	0.701745	1.35182	0.0419526	-0.117929	0.205606
HDI	Very High	2007	9.70732	8.97479	10.5473	8.72388	8.044	9.44931	0.941748	0.673583	1.29947	0.0416919	-0.120807	0.201781
HDI	Very High	2008	9.55294	8.82615	10.3972	8.5806	7.88985	9.28959	0.930875	0.650165	1.29012	0.0414648	-0.123587	0.204697
HDI	Very High	2009	9.37361	8.63475	10.1972	8.3976	7.69779	9.08119	0.934393	0.651951	1.29171	0.0416089	-0.122246	0.210696
HDI	Very High	2010	9.25346	8.53089	10.0713	8.27182	7.57049	8.946	0.94014	0.658739	1.30294	0.0414972	-0.118044	0.211379
HDI	Very High	2011	9.21874	8.49697	10.018	8.24698	7.55209	8.92551	0.92988	0.659588	1.28299	0.0418818	-0.113255	0.208394
HDI	Very High	2012	9.16747	8.43974	9.98358	8.20802	7.51912	8.90043	0.917336	0.662502	1.26915	0.0421143	-0.11278	0.202169
HDI	Very High	2013	9.06643	8.349	9.88478	8.11066	7.43372	8.81668	0.913562	0.656961	1.26539	0.0422158	-0.116344	0.201162
HDI	Very High	2014	8.94479	8.22029	9.77364	7.98747	7.30786	8.7072	0.915547	0.653593	1.27625	0.0417709	-0.121256	0.203062
HDI	Very High	2015	8.86419	8.12995	9.69465	7.90818	7.23987	8.62025	0.914875	0.645846	1.2721	0.0411325	-0.123896	0.208368
HDI	Very High	2016	8.81022	8.05728	9.62314	7.86251	7.1747	8.56064	0.906646	0.630037	1.26245	0.0410569	-0.120643	0.211435
HDI	Very High	2017	8.74732	8.01014	9.55571	7.817	7.13584	8.48724	0.888472	0.621385	1.23804	0.0418433	-0.116104	0.207234
HDI	Very High	2018	8.69832	7.98193	9.49213	7.78765	7.11734	8.45599	0.868425	0.602207	1.21112	0.0422444	-0.115906	0.202465
HDI	Very High	2019	8.69832	7.98193	9.49213	7.78765	7.11734	8.45599	0.868425	0.602207	1.21112	0.0422444	-0.115906	0.202465
HDI	Very High	2020	8.4771	7.7893	9.29334	7.62105	6.96413	8.32548	0.808766	0.569594	1.15351	0.0472766	-0.117127	0.206107
GBD	High-income North America	2000	9.0855	6.65598	11.6353	8.20295	5.88069	10.4633	0.730112	0.0986983	1.71337	0.152431	-0.365534	0.685752
GBD	High-income North America	2001	9.0855	6.65598	11.6353	8.20295	5.88069	10.4633	0.730112	0.0986983	1.71337	0.152431	-0.365534	0.685752
GBD	High-income North America	2002	9.14254	6.73059	11.7135	8.26547	5.94829	10.5979	0.723766	0.0994074	1.71375	0.153306	-0.373621	0.686836
GBD	High-income North America	2003	9.20623	6.78037	11.785	8.33765	6.05064	10.6719	0.714198	0.0951187	1.68588	0.154382	-0.362825	0.698347
GBD	High-income North America	2004	9.27245	6.89377	11.8318	8.41406	6.13227	10.7326	0.703034	0.0898777	1.66011	0.155357	-0.358096	0.693207
GBD	High-income North America	2005	9.34282	6.88796	11.9152	8.49469	6.18124	10.7554	0.691879	0.0903147	1.63841	0.156255	-0.354241	0.694308
GBD	High-income North America	2006	9.42989	6.96803	12.0321	8.59003	6.25593	10.8758	0.682513	0.098952	1.63017	0.157355	-0.362355	0.694179
GBD	High-income North America	2007	9.49298	6.98993	12.1064	8.65847	6.35466	10.9847	0.676388	0.105156	1.61142	0.158125	-0.381318	0.686331
GBD	High-income North America	2008	9.51192	7.02386	12.0904	8.67735	6.37365	10.9782	0.676418	0.102754	1.59875	0.158159	-0.375976	0.699388
GBD	High-income North America	2009	9.46146	6.96371	12.041	8.62662	6.33125	10.9125	0.677925	0.0989054	1.60185	0.156921	-0.390078	0.693892
GBD	High-income North America	2010	9.43182	6.96124	12.0061	8.59987	6.3112	10.8343	0.675625	0.0884414	1.5955	0.156322	-0.374604	0.704516
GBD	High-income North America	2011	9.47416	7.02891	12.0746	8.65096	6.35623	10.9056	0.66597	0.0852568	1.57891	0.157235	-0.380586	0.716118
GBD	High-income North America	2012	9.5334	7.12287	12.08	8.71974	6.4279	11.0101	0.655066	0.0830128	1.56529	0.158595	-0.382401	0.721155
GBD	High-income North America	2013	9.5556	7.14049	12.1822	8.75168	6.44962	11.1511	0.644756	0.0857377	1.54829	0.159167	-0.395236	0.709747
GBD	High-income North America	2014	9.51599	7.11259	12.1474	8.72253	6.42733	11.1711	0.634779	0.0869273	1.547	0.158684	-0.383585	0.687442
GBD	High-income North America	2015	9.5301	7.05982	12.2132	8.74529	6.43551	11.2053	0.625761	0.0852233	1.51235	0.15905	-0.394371	0.693643
GBD	High-income North America	2016	9.55592	7.08831	12.2081	8.77915	6.44565	11.2238	0.617248	0.0907143	1.49364	0.159524	-0.398115	0.708725
GBD	High-income North America	2017	9.59477	7.1189	12.2441	8.82675	6.54952	11.2384	0.607903	0.0888103	1.43007	0.160111	-0.397315	0.728378
GBD	High-income North America	2018	9.60133	7.13511	12.2046	8.8447	6.52815	11.189	0.59636	0.087042	1.39423	0.16027	-0.383771	0.721994
GBD	High-income North America	2019	9.60133	7.13511	12.2046	8.8447	6.52815	11.189	0.59636	0.087042	1.39423	0.16027	-0.383771	0.721994
GBD	High-income North America	2020	9.89761	7.33561	12.4941	9.14537	6.86785	11.471	0.58628	0.0903726	1.43614	0.165968	-0.397189	0.721417
GBD	Caribbean	2000	5.58955	4.42018	6.80714	4.725	3.80672	5.6433	1.02374	0.361539	1.78828	-0.159189	-0.337679	0.0171483
GBD	Caribbean	2001	5.58955	4.42018	6.80714	4.725	3.80672	5.6433	1.02374	0.361539	1.78828	-0.159189	-0.337679	0.0171483
GBD	Caribbean	2002	5.61728	4.49281	6.85203	4.7513	3.85981	5.70571	1.02262	0.371124	1.76267	-0.156642	-0.339032	0.0185865
GBD	Caribbean	2003	5.59828	4.51775	6.85732	4.73355	3.80718	5.68974	1.01971	0.38892	1.75332	-0.154982	-0.333499	0.0230951
GBD	Caribbean	2004	5.58089	4.51647	6.80673	4.72009	3.83365	5.6441	1.01634	0.409645	1.76226	-0.155539	-0.336425	0.0283976
GBD	Caribbean	2005	5.5104	4.42575	6.69054	4.66149	3.76474	5.5467	1.00645	0.384928	1.76538	-0.157532	-0.33583	0.0203687
GBD	Caribbean	2006	5.51697	4.41078	6.66516	4.68203	3.79226	5.56431	0.99579	0.380721	1.75347	-0.160847	-0.337908	0.0199266
GBD	Caribbean	2007	5.50816	4.37825	6.66088	4.68335	3.76616	5.58004	0.986812	0.357915	1.73387	-0.161999	-0.333615	0.0119083
GBD	Caribbean	2008	5.46902	4.32237	6.63649	4.64799	3.7111	5.53955	0.979619	0.358583	1.71926	-0.158593	-0.331721	0.0147766
GBD	Caribbean	2009	5.33106	4.2209	6.49106	4.51933	3.60168	5.41487	0.96666	0.360372	1.69341	-0.15493	-0.328501	0.00777047
GBD	Caribbean	2010	5.18601	4.11481	6.32926	4.38488	3.47277	5.26125	0.953341	0.34784	1.67264	-0.152211	-0.325701	0.0124528
GBD	Caribbean	2011	5.10984	4.0661	6.28246	4.31966	3.44177	5.21695	0.943482	0.352809	1.65775	-0.153308	-0.330237	0.0136681
GBD	Caribbean	2012	5.16116	4.11719	6.3532	4.37246	3.50189	5.26412	0.943523	0.344536	1.64417	-0.15482	-0.329987	0.0239743
GBD	Caribbean	2013	5.19631	4.14763	6.41849	4.41057	3.53481	5.3071	0.941926	0.353971	1.65358	-0.156181	-0.329729	0.0183164
GBD	Caribbean	2014	5.24859	4.206	6.41658	4.46592	3.5898	5.33106	0.94024	0.358961	1.63163	-0.157574	-0.329712	0.0144863
GBD	Caribbean	2015	5.27843	4.20364	6.43862	4.50218	3.62025	5.37195	0.935274	0.342816	1.63797	-0.159027	-0.33317	0.0117178
GBD	Caribbean	2016	5.34979	4.26839	6.50193	4.57798	3.70709	5.45058	0.932857	0.340224	1.62455	-0.161045	-0.336331	0.0153103
GBD	Caribbean	2017	5.40731	4.29197	6.57117	4.64161	3.76783	5.53902	0.928558	0.329494	1.61765	-0.162857	-0.333869	0.0180477
GBD	Caribbean	2018	5.44268	4.35204	6.59636	4.68494	3.80179	5.58747	0.922117	0.334304	1.59072	-0.164376	-0.334533	0.0115063
GBD	Caribbean	2019	5.44268	4.35204	6.59636	4.68494	3.80179	5.58747	0.922117	0.334304	1.59072	-0.164376	-0.334533	0.0115063
GBD	Caribbean	2020	4.98596	3.91275	6.09118	4.24431	3.38591	5.1424	0.892674	0.311983	1.57001	-0.151022	-0.314292	0.0235753
GBD	Andean Latin America	2000	5.04281	3.51983	6.64677	3.73307	2.6245	4.82402	1.31996	0.307592	2.47047	-0.0102244	-0.11023	0.0885214
GBD	Andean Latin America	2001	5.04281	3.51983	6.64677	3.73307	2.6245	4.82402	1.31996	0.307592	2.47047	-0.0102244	-0.11023	0.0885214
GBD	Andean Latin America	2002	4.93189	3.40362	6.52611	3.63768	2.55634	4.75454	1.3042	0.30002	2.43058	-0.00998955	-0.108326	0.0858954
GBD	Andean Latin America	2003	4.98827	3.46865	6.57277	3.68769	2.55402	4.79923	1.31068	0.332298	2.38274	-0.0101065	-0.105907	0.0881587
GBD	Andean Latin America	2004	5.05165	3.50825	6.65092	3.74477	2.58602	4.87953	1.31709	0.353798	2.38771	-0.010219	-0.106639	0.0884724
GBD	Andean Latin America	2005	5.12126	3.59288	6.72575	3.81069	2.64107	4.95257	1.32088	0.357879	2.39108	-0.0103158	-0.106376	0.0913096
GBD	Andean Latin America	2006	5.19264	3.66994	6.82293	3.88172	2.71	5.05656	1.32134	0.35042	2.41175	-0.0104149	-0.105876	0.0894478
GBD	Andean Latin America	2007	5.39674	3.8502	7.02352	4.07598	2.90522	5.29586	1.33155	0.314663	2.402	-0.0107972	-0.106359	0.0877346
GBD	Andean Latin America	2008	5.55964	4.00773	7.22592	4.23449	3.05075	5.45575	1.33624	0.312802	2.39772	-0.0110945	-0.107087	0.0868754
GBD	Andean Latin America	2009	5.84324	4.25452	7.54804	4.51352	3.33778	5.76732	1.34143	0.317487	2.42221	-0.0117048	-0.111708	0.0910189
GBD	Andean Latin America	2010	6.08676	4.49404	7.81369	4.76116	3.57726	6.03148	1.33784	0.326896	2.43516	-0.0122465	-0.116366	0.0943815
GBD	Andean Latin America	2011	6.326	4.71191	8.03595	5.00927	3.81283	6.33279	1.32953	0.323083	2.44762	-0.0128016	-0.117913	0.0951601
GBD	Andean Latin America	2012	6.34185	4.74023	8.02468	5.03775	3.80471	6.34816	1.31695	0.318428	2.39285	-0.0128453	-0.116837	0.0923928
GBD	Andean Latin America	2013	6.22406	4.65722	7.87002	4.93132	3.66816	6.21923	1.30533	0.340286	2.37843	-0.0125906	-0.116828	0.0898652
GBD	Andean Latin America	2014	6.06321	4.49683	7.69721	4.7796	3.481	6.04543	1.29585	0.344799	2.3572	-0.0122391	-0.116228	0.0893378
GBD	Andean Latin America	2015	5.92079	4.36517	7.55803	4.64696	3.36053	5.88683	1.28579	0.338402	2.35803	-0.0119535	-0.116204	0.0908186
GBD	Andean Latin America	2016	5.81712	4.245	7.46904	4.5549	3.30191	5.79213	1.274	0.319481	2.33226	-0.011778	-0.114683	0.0952885
GBD	Andean Latin America	2017	5.72812	4.15592	7.3658	4.47903	3.25001	5.70849	1.26072	0.313616	2.3163	-0.011628	-0.116181	0.0950701
GBD	Andean Latin America	2018	5.65656	4.08516	7.27471	4.41911	3.21284	5.66186	1.24895	0.317295	2.30224	-0.0114926	-0.113267	0.0953269
GBD	Andean Latin America	2019	5.65656	4.08516	7.27471	4.41911	3.21284	5.66186	1.24895	0.317295	2.30224	-0.0114926	-0.113267	0.0953269
GBD	Andean Latin America	2020	4.82437	3.41389	6.34475	3.63072	2.49744	4.70722	1.20348	0.323985	2.30769	-0.0098241	-0.110913	0.0859632
GBD	Central Latin America	2000	5.7758	4.39248	7.2518	4.95949	3.87242	6.06172	0.967407	0.245038	1.83913	-0.151101	-0.525724	0.247195
GBD	Central Latin America	2001	5.7758	4.39248	7.2518	4.95949	3.87242	6.06172	0.967407	0.245038	1.83913	-0.151101	-0.525724	0.247195
GBD	Central Latin America	2002	5.65771	4.24271	7.10437	4.84475	3.74353	5.91493	0.962442	0.25012	1.82103	-0.149489	-0.522673	0.240559
GBD	Central Latin America	2003	5.62233	4.2128	7.06767	4.81424	3.71533	5.88561	0.957222	0.248769	1.84169	-0.14913	-0.514559	0.226671
GBD	Central Latin America	2004	5.6754	4.32913	7.12018	4.87455	3.76883	5.95438	0.950544	0.229742	1.84511	-0.149695	-0.508418	0.214688
GBD	Central Latin America	2005	5.79916	4.47075	7.24092	5.00749	3.92156	6.10975	0.942751	0.221193	1.84228	-0.151076	-0.528703	0.219103
GBD	Central Latin America	2006	5.75079	4.40737	7.18127	4.9696	3.89511	6.06191	0.925865	0.221887	1.77119	-0.144669	-0.510663	0.22137
GBD	Central Latin America	2007	5.64019	4.3203	7.07257	4.87002	3.82155	5.94702	0.908516	0.216976	1.74318	-0.138344	-0.499971	0.21885
GBD	Central Latin America	2008	5.45138	4.18574	6.84854	4.68783	3.65568	5.72269	0.895188	0.198607	1.72507	-0.13164	-0.476256	0.213319
GBD	Central Latin America	2009	5.30321	4.06967	6.65843	4.5469	3.50477	5.54702	0.886186	0.194472	1.72473	-0.129879	-0.480914	0.207171
GBD	Central Latin America	2010	5.16283	3.93549	6.4882	4.41473	3.40171	5.3877	0.875566	0.199212	1.68998	-0.127462	-0.476173	0.211654
GBD	Central Latin America	2011	5.02057	3.77661	6.32293	4.28409	3.28191	5.23545	0.859435	0.200086	1.63171	-0.122951	-0.464732	0.206686
GBD	Central Latin America	2012	4.93313	3.71226	6.22651	4.20645	3.23081	5.14644	0.846613	0.206305	1.62511	-0.119932	-0.459877	0.209943
GBD	Central Latin America	2013	4.87626	3.67043	6.13862	4.15695	3.17792	5.10241	0.837885	0.199453	1.62452	-0.118571	-0.456129	0.207824
GBD	Central Latin America	2014	4.88358	3.69573	6.18168	4.16732	3.18074	5.13391	0.837539	0.197662	1.64641	-0.12128	-0.46247	0.221028
GBD	Central Latin America	2015	4.85977	3.65658	6.21965	4.14622	3.14596	5.17825	0.839254	0.188893	1.62892	-0.125707	-0.463568	0.239626
GBD	Central Latin America	2016	4.83668	3.57388	6.23037	4.12666	3.07398	5.1555	0.841386	0.182237	1.63537	-0.131373	-0.4744	0.235979
GBD	Central Latin America	2017	4.77637	3.47189	6.16408	4.0735	2.99129	5.10874	0.838624	0.189978	1.62744	-0.135753	-0.480273	0.218402
GBD	Central Latin America	2018	4.77474	3.44942	6.12077	4.07735	3.00989	5.10119	0.837945	0.184612	1.63748	-0.140555	-0.498741	0.212029
GBD	Central Latin America	2019	4.77474	3.44942	6.12077	4.07735	3.00989	5.10119	0.837945	0.184612	1.63748	-0.140555	-0.498741	0.212029
GBD	Central Latin America	2020	4.01245	2.79516	5.35424	3.33853	2.36384	4.3716	0.792485	0.154625	1.60017	-0.118568	-0.459255	0.20544
GBD	Tropical Latin America	2000	8.63936	5.92348	11.4761	7.08996	4.88456	9.39667	1.55031	0.0160555	3.25202	-0.000913902	-0.0741109	0.0733607
GBD	Tropical Latin America	2001	8.63936	5.92348	11.4761	7.08996	4.88456	9.39667	1.55031	0.0160555	3.25202	-0.000913902	-0.0741109	0.0733607
GBD	Tropical Latin America	2002	8.48365	5.74271	11.303	6.93303	4.75042	9.18444	1.55116	0.0185775	3.19648	-0.000541805	-0.0764135	0.0749872
GBD	Tropical Latin America	2003	8.33239	5.532	11.1368	6.79261	4.5702	9.01564	1.54007	0.0157186	3.24264	-0.000293774	-0.0775235	0.0763281
GBD	Tropical Latin America	2004	8.24941	5.49691	11.0129	6.72978	4.5838	8.9342	1.51994	0.0153403	3.17332	-0.000319132	-0.0804284	0.0778025
GBD	Tropical Latin America	2005	8.21579	5.50602	10.8898	6.78634	4.59469	8.98678	1.42954	0.0120351	3.02794	-8.87517e-05	-0.0860312	0.081542
GBD	Tropical Latin America	2006	8.26212	5.56034	10.9546	6.8641	4.63322	9.16506	1.39815	0.0151816	2.91831	-0.000139286	-0.0874471	0.0857907
GBD	Tropical Latin America	2007	8.31199	5.54236	10.9963	6.94797	4.60304	9.20548	1.36433	0.0131377	2.86303	-0.000308271	-0.0916482	0.0885076
GBD	Tropical Latin America	2008	8.40465	5.64599	11.1937	7.01093	4.71094	9.31107	1.39425	0.0150326	2.914	-0.000525923	-0.0904509	0.0871119
GBD	Tropical Latin America	2009	8.51193	5.79052	11.2609	7.14207	4.85229	9.36307	1.37035	0.0123385	2.90804	-0.000493087	-0.0963904	0.0887904
GBD	Tropical Latin America	2010	8.57363	5.97272	11.3506	7.24115	4.93184	9.54135	1.33268	0.0117156	2.89602	-0.000191311	-0.0951244	0.0894467
GBD	Tropical Latin America	2011	8.6258	6.01057	11.3514	7.30489	4.97188	9.5574	1.32105	0.0119004	2.89588	-0.000144029	-0.0923857	0.0906411
GBD	Tropical Latin America	2012	8.50502	5.9155	11.2362	7.17509	4.8781	9.44353	1.33006	0.0140789	2.92751	-0.000133404	-0.0866359	0.0861739
GBD	Tropical Latin America	2013	8.42961	5.81022	11.1272	7.06549	4.79703	9.32859	1.36431	0.0147934	2.9207	-0.000194015	-0.0850068	0.0849565
GBD	Tropical Latin America	2014	8.26769	5.62331	10.9718	6.88349	4.67393	9.17267	1.38438	0.0146848	2.96367	-0.000185805	-0.086775	0.0838748
GBD	Tropical Latin America	2015	8.12294	5.51195	10.8766	6.74216	4.54358	9.01686	1.38083	0.0130688	2.97633	-5.63933e-05	-0.0871701	0.0849934
GBD	Tropical Latin America	2016	7.93163	5.32376	10.6554	6.54776	4.41303	8.76357	1.38396	0.012196	3.01742	-8.87198e-05	-0.0873457	0.0849518
GBD	Tropical Latin America	2017	7.7312	5.21911	10.3655	6.37702	4.26151	8.46857	1.35419	0.0104966	2.95203	-1.50402e-05	-0.0868592	0.0870929
GBD	Tropical Latin America	2018	7.61956	5.10168	10.1295	6.29071	4.20581	8.30064	1.32883	0.0107576	2.88803	1.36572e-05	-0.0890814	0.0897233
GBD	Tropical Latin America	2019	7.61956	5.10168	10.1295	6.29071	4.20581	8.30064	1.32883	0.0107576	2.88803	1.36572e-05	-0.0890814	0.0897233
GBD	Tropical Latin America	2020	7.64266	5.16336	10.3956	6.3435	4.38377	8.52179	1.29903	0.0109375	2.88581	0.000127765	-0.0887938	0.0941912
GBD	North Africa and Middle East	2000	0.65077	0.399585	0.985568	0.465969	0.283988	0.674741	0.21216	0.0563564	0.461771	-0.0273592	-0.103314	0.046431
GBD	North Africa and Middle East	2001	0.65077	0.399585	0.985568	0.465969	0.283988	0.674741	0.21216	0.0563564	0.461771	-0.0273592	-0.103314	0.046431
GBD	North Africa and Middle East	2002	0.635897	0.398934	0.966402	0.455762	0.274984	0.656846	0.206971	0.0592331	0.454621	-0.0268363	-0.103059	0.0440032
GBD	North Africa and Middle East	2003	0.626528	0.395283	0.955848	0.450536	0.273385	0.641922	0.202411	0.0596585	0.439242	-0.0264183	-0.100069	0.0450006
GBD	North Africa and Middle East	2004	0.607973	0.395275	0.931663	0.437885	0.262711	0.629549	0.195541	0.0629171	0.428304	-0.0254527	-0.0959052	0.0439549
GBD	North Africa and Middle East	2005	0.591895	0.382233	0.905834	0.427279	0.258327	0.615042	0.189421	0.061522	0.418973	-0.0248051	-0.0928064	0.0444496
GBD	North Africa and Middle East	2006	0.577428	0.370911	0.889288	0.416321	0.25121	0.604268	0.185317	0.0635412	0.422391	-0.0242091	-0.092774	0.0435591
GBD	North Africa and Middle East	2007	0.591538	0.378655	0.896258	0.427219	0.259904	0.617609	0.189197	0.065933	0.422218	-0.024878	-0.0965634	0.0421525
GBD	North Africa and Middle East	2008	0.608356	0.393273	0.918662	0.440063	0.27206	0.63648	0.193756	0.0702941	0.424022	-0.0254634	-0.0963405	0.0419129
GBD	North Africa and Middle East	2009	0.684274	0.441518	1.0256	0.46283	0.286563	0.660515	0.248057	0.0868742	0.504373	-0.0266127	-0.0981166	0.0418947
GBD	North Africa and Middle East	2010	0.779394	0.496755	1.16944	0.479101	0.297547	0.681322	0.327539	0.114992	0.628031	-0.0272453	-0.097569	0.0434763
GBD	North Africa and Middle East	2011	0.823431	0.519109	1.23308	0.482041	0.294176	0.682517	0.368427	0.12365	0.695621	-0.0270375	-0.0986048	0.0442084
GBD	North Africa and Middle East	2012	0.793857	0.487657	1.19365	0.46792	0.285412	0.666734	0.351788	0.1129	0.673513	-0.0258507	-0.0975557	0.045807
GBD	North Africa and Middle East	2013	0.689143	0.425589	1.04609	0.450218	0.277771	0.645162	0.263105	0.081162	0.54127	-0.0241802	-0.0921537	0.045602
GBD	North Africa and Middle East	2014	0.622084	0.381431	0.949028	0.436734	0.266459	0.629654	0.208477	0.0699472	0.453652	-0.0231268	-0.0887722	0.0448821
GBD	North Africa and Middle East	2015	0.61818	0.401485	0.951045	0.433462	0.267649	0.62928	0.207475	0.0725666	0.449255	-0.0227571	-0.0848672	0.0444987
GBD	North Africa and Middle East	2016	0.656133	0.417154	1.00545	0.429063	0.265795	0.617566	0.249846	0.0839479	0.509678	-0.022777	-0.0855636	0.0444
GBD	North Africa and Middle East	2017	0.676186	0.436292	1.03955	0.430476	0.269899	0.618277	0.268527	0.0885149	0.535992	-0.022817	-0.0866424	0.043841
GBD	North Africa and Middle East	2018	0.625308	0.401335	0.958549	0.418447	0.263086	0.59909	0.229056	0.0773029	0.475181	-0.0221948	-0.0862125	0.0394554
GBD	North Africa and Middle East	2019	0.625308	0.401335	0.958549	0.418447	0.263086	0.59909	0.229056	0.0773029	0.475181	-0.0221948	-0.0862125	0.0394554
GBD	North Africa and Middle East	2020	0.537327	0.36951	0.837901	0.367532	0.218574	0.538667	0.189396	0.0601597	0.423539	-0.0196008	-0.0825046	0.0413486
GBD	South Asia	2000	1.56404	0.444265	2.86424	0.793103	0.117365	1.49268	0.771019	0.00532529	1.87118	-7.78098e-05	-0.00807725	0.00764158
GBD	South Asia	2001	1.56404	0.444265	2.86424	0.793103	0.117365	1.49268	0.771019	0.00532529	1.87118	-7.78098e-05	-0.00807725	0.00764158
GBD	South Asia	2002	1.667	0.509372	2.977	0.851656	0.152684	1.55944	0.815415	0.00567409	1.95256	-7.46938e-05	-0.00834858	0.00793211
GBD	South Asia	2003	1.74776	0.538079	3.14327	0.89837	0.171984	1.63237	0.849465	0.00606252	2.01835	-7.62966e-05	-0.00857014	0.00806011
GBD	South Asia	2004	1.81474	0.600636	3.18619	0.938236	0.189568	1.68649	0.876593	0.00543403	2.01154	-8.48723e-05	-0.00845296	0.00826963
GBD	South Asia	2005	1.88734	0.649557	3.27359	0.982321	0.210689	1.76007	0.905107	0.00629431	2.06177	-8.84702e-05	-0.0085348	0.00837891
GBD	South Asia	2006	2.05191	0.776287	3.43834	1.08156	0.273965	1.89098	0.970435	0.00645779	2.13683	-8.98092e-05	-0.00888804	0.00893773
GBD	South Asia	2007	2.33224	0.993252	3.8633	1.25421	0.405723	2.12102	1.07812	0.00939576	2.33507	-9.31893e-05	-0.00965654	0.00948518
GBD	South Asia	2008	2.78458	1.33022	4.49433	1.54484	0.630035	2.51069	1.23984	0.014843	2.57106	-0.000104094	-0.010514	0.0102336
GBD	South Asia	2009	3.24693	1.64485	5.1235	1.85278	0.835898	2.92992	1.39428	0.0221596	2.80371	-0.000127791	-0.0113732	0.011172
GBD	South Asia	2010	3.64747	1.90156	5.61704	2.13214	1.05309	3.2903	1.51547	0.0581024	2.99758	-0.000149433	-0.0121435	0.0122558
GBD	South Asia	2011	3.86183	2.04875	5.81212	2.29111	1.17051	3.47052	1.57088	0.0859968	3.09544	-0.000165291	-0.0124452	0.0125498
GBD	South Asia	2012	3.96974	2.15764	5.93738	2.37548	1.22784	3.56674	1.59442	0.113607	3.11357	-0.000167887	-0.0128578	0.0128227
GBD	South Asia	2013	3.9804	2.17152	5.94204	2.38876	1.20206	3.57767	1.5918	0.0838756	3.11402	-0.000165139	-0.0127416	0.0125151
GBD	South Asia	2014	3.96348	2.12323	5.93316	2.38057	1.18471	3.57278	1.58307	0.0613926	3.07903	-0.000164955	-0.0130483	0.0125989
GBD	South Asia	2015	3.92155	2.0829	5.83667	2.35445	1.18634	3.54849	1.56727	0.0677532	3.05323	-0.000165132	-0.0128225	0.012679
GBD	South Asia	2016	3.85326	2.06692	5.74827	2.30953	1.16907	3.51207	1.5439	0.0745277	3.04926	-0.000166679	-0.0128136	0.012041
GBD	South Asia	2017	3.85564	2.04864	5.73295	2.31864	1.16862	3.54237	1.53717	0.0696494	3.0536	-0.000167861	-0.0126192	0.0120375
GBD	South Asia	2018	3.89586	2.09774	5.7604	2.35607	1.1915	3.57315	1.53996	0.0420202	3.09021	-0.000169938	-0.0125213	0.0116232
GBD	South Asia	2019	3.89586	2.09774	5.7604	2.35607	1.1915	3.57315	1.53996	0.0420202	3.09021	-0.000169938	-0.0125213	0.0116232
GBD	South Asia	2020	3.24379	1.48972	4.86245	1.89038	0.785567	3.07578	1.35355	0.0311858	2.74781	-0.000139443	-0.0108532	0.0119108
GBD	Central Sub-Saharan Africa	2000	7.07935	4.99423	9.15777	5.03269	3.60086	6.47099	2.04691	0.517857	3.54416	-0.000255344	-0.00996299	0.0095302
GBD	Central Sub-Saharan Africa	2001	7.07935	4.99423	9.15777	5.03269	3.60086	6.47099	2.04691	0.517857	3.54416	-0.000255344	-0.00996299	0.0095302
GBD	Central Sub-Saharan Africa	2002	7.21533	5.10689	9.25949	5.1684	3.7322	6.6194	2.04719	0.542521	3.55653	-0.000262784	-0.00984588	0.00974214
GBD	Central Sub-Saharan Africa	2003	7.39754	5.28	9.49485	5.35549	3.88526	6.83199	2.04231	0.560601	3.57358	-0.000265377	-0.0100632	0.0101208
GBD	Central Sub-Saharan Africa	2004	6.47341	4.56886	8.37103	4.64367	3.34643	5.92054	1.83	0.461514	3.27248	-0.000261692	-0.00961829	0.00965675
GBD	Central Sub-Saharan Africa	2005	5.61581	3.91852	7.34904	3.99189	2.87289	5.11975	1.62419	0.364068	2.96966	-0.000268386	-0.00950816	0.00920572
GBD	Central Sub-Saharan Africa	2006	4.63011	3.11659	6.148	3.21317	2.25792	4.14247	1.41723	0.277226	2.66448	-0.000280724	-0.00917095	0.00859961
GBD	Central Sub-Saharan Africa	2007	4.82849	3.30567	6.37474	3.37969	2.40009	4.33106	1.4491	0.277715	2.71259	-0.000302883	-0.00938348	0.00891058
GBD	Central Sub-Saharan Africa	2008	5.03207	3.46318	6.65848	3.53651	2.54391	4.52835	1.49587	0.289081	2.78368	-0.00031952	-0.00964441	0.00910122
GBD	Central Sub-Saharan Africa	2009	4.80829	3.35267	6.3763	3.44528	2.49997	4.40959	1.36335	0.25595	2.58313	-0.000338542	-0.00977886	0.00890131
GBD	Central Sub-Saharan Africa	2010	4.50353	3.16861	5.95566	3.28907	2.39475	4.21534	1.21481	0.243744	2.34666	-0.000352513	-0.00990422	0.00858895
GBD	Central Sub-Saharan Africa	2011	4.16622	2.95492	5.49086	3.11485	2.26673	3.98093	1.05174	0.215639	2.07762	-0.000366116	-0.00977832	0.00829467
GBD	Central Sub-Saharan Africa	2012	4.26458	3.01678	5.56954	3.17746	2.31311	4.05445	1.08748	0.227049	2.11266	-0.000368144	-0.00976395	0.00834949
GBD	Central Sub-Saharan Africa	2013	4.357	3.08814	5.63985	3.24967	2.35478	4.12672	1.1077	0.234577	2.13205	-0.000369203	-0.00954987	0.0084376
GBD	Central Sub-Saharan Africa	2014	4.21618	2.97157	5.51641	3.12564	2.25841	3.95984	1.0909	0.220171	2.12902	-0.000359348	-0.0093179	0.00827777
GBD	Central Sub-Saharan Africa	2015	4.01633	2.81421	5.30009	2.96068	2.13538	3.79435	1.05603	0.210369	2.10162	-0.000367977	-0.00929144	0.00835236
GBD	Central Sub-Saharan Africa	2016	3.73928	2.57275	5.03245	2.72621	1.95868	3.51894	1.01345	0.184913	2.03477	-0.000374486	-0.00915583	0.00822172
GBD	Central Sub-Saharan Africa	2017	3.61064	2.44478	4.84614	2.61946	1.85737	3.38604	0.991564	0.187892	1.98555	-0.00038335	-0.00918399	0.00851403
GBD	Central Sub-Saharan Africa	2018	3.42438	2.29382	4.62756	2.4625	1.71309	3.17516	0.962247	0.176717	1.94531	-0.000370377	-0.00868836	0.00821713
GBD	Central Sub-Saharan Africa	2019	3.42438	2.29382	4.62756	2.4625	1.71309	3.17516	0.962247	0.176717	1.94531	-0.000370377	-0.00868836	0.00821713
GBD	Central Sub-Saharan Africa	2020	2.79876	1.78766	3.96014	1.92481	1.28025	2.58057	0.874271	0.152181	1.75005	-0.000324791	-0.00829474	0.00765263
GBD	Eastern Sub-Saharan Africa	2000	4.71866	3.9364	5.55739	3.0811	2.56649	3.5981	1.6396	1.03809	2.31434	-0.00204163	-0.0232306	0.0184283
GBD	Eastern Sub-Saharan Africa	2001	4.71866	3.9364	5.55739	3.0811	2.56649	3.5981	1.6396	1.03809	2.31434	-0.00204163	-0.0232306	0.0184283
GBD	Eastern Sub-Saharan Africa	2002	4.47488	3.72622	5.29239	2.88764	2.37691	3.40262	1.58922	0.990204	2.2411	-0.00197263	-0.0223461	0.0179542
GBD	Eastern Sub-Saharan Africa	2003	4.37123	3.66592	5.18354	2.79033	2.30192	3.28711	1.5828	1.00417	2.24065	-0.0019026	-0.0217913	0.0182463
GBD	Eastern Sub-Saharan Africa	2004	4.40019	3.67521	5.22586	2.81002	2.32532	3.30438	1.59208	1.0131	2.22375	-0.00191279	-0.0218055	0.0179538
GBD	Eastern Sub-Saharan Africa	2005	4.63371	3.87908	5.47635	2.98012	2.46566	3.4969	1.65559	1.06272	2.30748	-0.00199657	-0.0223268	0.0189087
GBD	Eastern Sub-Saharan Africa	2006	4.74478	3.93982	5.60961	3.07815	2.52541	3.61005	1.66875	1.05879	2.3273	-0.00211967	-0.0227642	0.0195607
GBD	Eastern Sub-Saharan Africa	2007	4.61465	3.81398	5.47505	2.90488	2.35997	3.43628	1.71186	1.10345	2.40278	-0.00208733	-0.0224141	0.0193296
GBD	Eastern Sub-Saharan Africa	2008	4.51031	3.71077	5.38211	2.7662	2.24288	3.28659	1.7462	1.13535	2.43563	-0.00208581	-0.0231799	0.0194409
GBD	Eastern Sub-Saharan Africa	2009	4.4251	3.61424	5.28668	2.63835	2.14151	3.16944	1.78885	1.18587	2.46956	-0.00209142	-0.0235157	0.0199478
GBD	Eastern Sub-Saharan Africa	2010	4.52637	3.6919	5.40172	2.72317	2.21206	3.25252	1.8054	1.16994	2.48865	-0.00219916	-0.0245244	0.0201442
GBD	Eastern Sub-Saharan Africa	2011	4.54099	3.71255	5.39723	2.72228	2.22006	3.2507	1.821	1.201	2.51441	-0.00228762	-0.0249377	0.019777
GBD	Eastern Sub-Saharan Africa	2012	4.52185	3.70591	5.37595	2.68202	2.1789	3.19039	1.84217	1.21672	2.56214	-0.00233474	-0.0253713	0.0193778
GBD	Eastern Sub-Saharan Africa	2013	4.55814	3.72808	5.39188	2.69706	2.20309	3.19947	1.86347	1.2479	2.57059	-0.00238717	-0.0255916	0.0200167
GBD	Eastern Sub-Saharan Africa	2014	4.63079	3.7925	5.49454	2.74932	2.22756	3.25653	1.8839	1.24765	2.59327	-0.0024356	-0.0259083	0.0204732
GBD	Eastern Sub-Saharan Africa	2015	4.68773	3.83821	5.55912	2.77948	2.25348	3.28864	1.91072	1.25191	2.6221	-0.00247347	-0.0265598	0.0210656
GBD	Eastern Sub-Saharan Africa	2016	4.67944	3.81108	5.57999	2.74037	2.20404	3.25237	1.9416	1.26396	2.68367	-0.00252675	-0.0273477	0.0218388
GBD	Eastern Sub-Saharan Africa	2017	4.67928	3.79472	5.59511	2.7048	2.18076	3.23007	1.97704	1.28077	2.74096	-0.00254995	-0.0271632	0.0218685
GBD	Eastern Sub-Saharan Africa	2018	4.7243	3.84971	5.63562	2.71373	2.19039	3.2454	2.01316	1.31118	2.78499	-0.00259047	-0.0268847	0.022109
GBD	Eastern Sub-Saharan Africa	2019	4.7243	3.84971	5.63562	2.71373	2.19039	3.2454	2.01316	1.31118	2.78499	-0.00259047	-0.0268847	0.022109
GBD	Eastern Sub-Saharan Africa	2020	4.62708	3.7537	5.60074	2.63735	2.14186	3.14532	1.99214	1.29732	2.82144	-0.00239964	-0.0262842	0.020407
GBD	Southern Sub-Saharan Africa	2000	7.6745	5.56063	9.91921	6.30576	4.57154	8.08634	1.37134	0.219336	2.66098	-0.00260533	-0.0566465	0.0550079
GBD	Southern Sub-Saharan Africa	2001	7.6745	5.56063	9.91921	6.30576	4.57154	8.08634	1.37134	0.219336	2.66098	-0.00260533	-0.0566465	0.0550079
GBD	Southern Sub-Saharan Africa	2002	7.54301	5.4645	9.77422	6.17839	4.45349	7.90484	1.36732	0.224006	2.69632	-0.00268764	-0.0568968	0.0531789
GBD	Southern Sub-Saharan Africa	2003	7.47704	5.40707	9.72099	6.11791	4.41455	7.8436	1.36163	0.214361	2.69185	-0.0025007	-0.0571096	0.0531521
GBD	Southern Sub-Saharan Africa	2004	7.45209	5.36709	9.70427	6.10505	4.44733	7.82979	1.34949	0.194585	2.67922	-0.00244527	-0.0587681	0.0530198
GBD	Southern Sub-Saharan Africa	2005	7.5125	5.35542	9.74776	6.17641	4.42765	7.87455	1.33858	0.193935	2.65005	-0.00249421	-0.0602646	0.056093
GBD	Southern Sub-Saharan Africa	2006	7.58055	5.41099	9.73839	6.25875	4.45476	7.92686	1.32445	0.19891	2.59884	-0.00264576	-0.0610299	0.0554616
GBD	Southern Sub-Saharan Africa	2007	7.59542	5.44799	9.74556	6.29008	4.43425	7.98394	1.30802	0.205575	2.58383	-0.00267598	-0.061005	0.0560044
GBD	Southern Sub-Saharan Africa	2008	7.55463	5.47371	9.7336	6.25166	4.43213	8.02045	1.30542	0.198343	2.58859	-0.00245626	-0.0598301	0.0550284
GBD	Southern Sub-Saharan Africa	2009	7.4993	5.41778	9.74317	6.19228	4.35679	7.99564	1.30952	0.207324	2.63131	-0.00249722	-0.0596179	0.055418
GBD	Southern Sub-Saharan Africa	2010	7.58088	5.51592	9.81887	6.26776	4.46476	8.07287	1.3159	0.2206	2.65511	-0.00278671	-0.0601714	0.0545737
GBD	Southern Sub-Saharan Africa	2011	7.73877	5.59474	9.93569	6.42694	4.62531	8.21134	1.31498	0.209707	2.61894	-0.00315352	-0.060496	0.0540434
GBD	Southern Sub-Saharan Africa	2012	7.86209	5.73686	10.0796	6.55562	4.76576	8.31421	1.30987	0.203588	2.61989	-0.00340246	-0.0614109	0.0540135
GBD	Southern Sub-Saharan Africa	2013	7.88402	5.78209	10.1057	6.58033	4.80875	8.32321	1.30708	0.196663	2.59296	-0.0033904	-0.0606216	0.0549626
GBD	Southern Sub-Saharan Africa	2014	7.87061	5.76984	10.0835	6.57445	4.79913	8.34507	1.29945	0.20242	2.61077	-0.00328509	-0.0610189	0.0548654
GBD	Southern Sub-Saharan Africa	2015	7.80665	5.6837	9.95	6.51669	4.72702	8.25634	1.29318	0.215507	2.58431	-0.00322654	-0.0612346	0.0544899
GBD	Southern Sub-Saharan Africa	2016	7.72277	5.61512	9.90084	6.44016	4.65267	8.21672	1.2859	0.211066	2.56971	-0.00328857	-0.0610446	0.0525774
GBD	Southern Sub-Saharan Africa	2017	7.66877	5.59966	9.88117	6.38981	4.64296	8.14516	1.28215	0.211461	2.56025	-0.00319411	-0.0609053	0.0542033
GBD	Southern Sub-Saharan Africa	2018	7.73177	5.63563	9.9964	6.45753	4.73101	8.27683	1.27745	0.207822	2.52248	-0.00321513	-0.0607978	0.0538117
GBD	Southern Sub-Saharan Africa	2019	7.73177	5.63563	9.9964	6.45753	4.73101	8.27683	1.27745	0.207822	2.52248	-0.00321513	-0.0607978	0.0538117
GBD	Southern Sub-Saharan Africa	2020	6.26798	4.41465	8.25463	5.00324	3.47657	6.6184	1.26736	0.241049	2.53067	-0.00261927	-0.0550039	0.0482279
GBD	Western Sub-Saharan Africa	2000	5.77301	4.43964	7.1926	3.9796	2.93536	5.01365	1.79687	0.966908	2.69454	-0.00345717	-0.0274091	0.020638
GBD	Western Sub-Saharan Africa	2001	5.77301	4.43964	7.1926	3.9796	2.93536	5.01365	1.79687	0.966908	2.69454	-0.00345717	-0.0274091	0.020638
GBD	Western Sub-Saharan Africa	2002	5.80696	4.48658	7.24351	4.00038	2.94029	5.02661	1.81013	0.962739	2.74532	-0.00354982	-0.0267992	0.021022
GBD	Western Sub-Saharan Africa	2003	5.81449	4.46121	7.26445	4.01414	2.92772	5.07137	1.80391	0.958265	2.75291	-0.00356188	-0.0268313	0.0203874
GBD	Western Sub-Saharan Africa	2004	5.83098	4.47405	7.26375	4.03422	2.96398	5.09718	1.80031	0.963584	2.73445	-0.00355191	-0.0273901	0.0201089
GBD	Western Sub-Saharan Africa	2005	5.8178	4.43801	7.24835	4.02863	2.97749	5.11378	1.7927	0.965022	2.71032	-0.00353503	-0.0278314	0.0203743
GBD	Western Sub-Saharan Africa	2006	5.7773	4.40035	7.16044	4.00081	2.95915	5.06559	1.77998	0.956189	2.66931	-0.00348697	-0.0269032	0.0199291
GBD	Western Sub-Saharan Africa	2007	5.7445	4.39464	7.12686	3.96723	2.89931	5.00277	1.78079	0.969991	2.66972	-0.003517	-0.0265628	0.0200461
GBD	Western Sub-Saharan Africa	2008	5.69964	4.37854	7.06644	3.92188	2.85804	4.93939	1.78127	0.983556	2.6483	-0.00351736	-0.026938	0.0198804
GBD	Western Sub-Saharan Africa	2009	5.15129	3.96264	6.43387	3.41032	2.48058	4.28594	1.74485	0.987776	2.592	-0.00387909	-0.0270026	0.0195234
GBD	Western Sub-Saharan Africa	2010	4.70198	3.56995	5.87242	2.99381	2.18838	3.79742	1.71235	0.977325	2.52468	-0.00417656	-0.0266791	0.0184806
GBD	Western Sub-Saharan Africa	2011	4.274	3.24197	5.35603	2.60409	1.90042	3.30487	1.67437	0.972009	2.47622	-0.00445986	-0.0256335	0.0170426
GBD	Western Sub-Saharan Africa	2012	4.40493	3.35001	5.5139	2.71671	1.98004	3.47836	1.69264	0.973386	2.51559	-0.00441948	-0.0264254	0.0173867
GBD	Western Sub-Saharan Africa	2013	4.43132	3.40803	5.56073	2.74282	2.01987	3.49761	1.69286	0.981931	2.50049	-0.00436076	-0.0267117	0.0175248
GBD	Western Sub-Saharan Africa	2014	4.4482	3.42763	5.5506	2.75831	2.03708	3.5125	1.69415	0.981858	2.48812	-0.00425573	-0.0270433	0.0180681
GBD	Western Sub-Saharan Africa	2015	4.40906	3.42876	5.54732	2.73355	2.02676	3.48041	1.67965	0.994688	2.47474	-0.00414312	-0.0268013	0.0177654
GBD	Western Sub-Saharan Africa	2016	4.33462	3.32773	5.46056	2.6898	1.9617	3.44129	1.64879	0.972295	2.44663	-0.00398149	-0.0261826	0.0171014
GBD	Western Sub-Saharan Africa	2017	4.27131	3.28158	5.40446	2.65451	1.94949	3.38794	1.62072	0.947363	2.40945	-0.00392663	-0.0260271	0.0168403
GBD	Western Sub-Saharan Africa	2018	4.22696	3.22319	5.31319	2.633	1.91812	3.36621	1.59785	0.93341	2.37056	-0.00389087	-0.0251875	0.0165626
GBD	Western Sub-Saharan Africa	2019	4.22696	3.22319	5.31319	2.633	1.91812	3.36621	1.59785	0.93341	2.37056	-0.00389087	-0.0251875	0.0165626
GBD	Western Sub-Saharan Africa	2020	4.05966	3.08422	5.07368	2.56248	1.85996	3.30347	1.50094	0.853052	2.2693	-0.00376412	-0.0240675	0.017661
GBD	Oceania	2000	2.14829	1.14423	3.36179	1.58426	0.766873	2.44579	0.618048	0.0993663	1.41397	-0.0540155	-0.168869	0.0645242
GBD	Oceania	2001	2.14829	1.14423	3.36179	1.58426	0.766873	2.44579	0.618048	0.0993663	1.41397	-0.0540155	-0.168869	0.0645242
GBD	Oceania	2002	2.07983	1.06104	3.25439	1.53235	0.699552	2.34795	0.60039	0.0943923	1.39088	-0.0529081	-0.164864	0.0620589
GBD	Oceania	2003	1.96864	0.989652	3.09114	1.44811	0.664594	2.25069	0.572729	0.089755	1.34375	-0.052191	-0.161331	0.0580496
GBD	Oceania	2004	1.95713	0.967852	3.10415	1.43989	0.653811	2.2051	0.568874	0.0902306	1.35508	-0.0516384	-0.161414	0.0587326
GBD	Oceania	2005	1.9436	0.961181	3.10453	1.43004	0.64393	2.20655	0.56462	0.089923	1.3682	-0.0510648	-0.161638	0.0562457
GBD	Oceania	2006	1.99418	0.965663	3.18642	1.47076	0.642683	2.24426	0.575413	0.0901318	1.38234	-0.0519883	-0.164116	0.0561358
GBD	Oceania	2007	1.9802	0.978376	3.13518	1.46213	0.641768	2.24336	0.569785	0.0886372	1.37002	-0.0517165	-0.158297	0.0536439
GBD	Oceania	2008	2.00438	0.98964	3.17687	1.48046	0.659867	2.27166	0.574802	0.0866342	1.3886	-0.0508823	-0.157525	0.0550549
GBD	Oceania	2009	1.76846	0.864011	2.83167	1.30275	0.567347	2.03446	0.512972	0.0797878	1.27458	-0.0472553	-0.146358	0.0522713
GBD	Oceania	2010	1.56444	0.745712	2.56689	1.15035	0.497937	1.83602	0.460049	0.0751302	1.1925	-0.0459615	-0.143063	0.0503695
GBD	Oceania	2011	1.43519	0.697504	2.3977	1.05465	0.456891	1.71395	0.425675	0.0700269	1.10706	-0.0451337	-0.140131	0.0506765
GBD	Oceania	2012	1.52276	0.761666	2.55128	1.11952	0.493075	1.80932	0.448154	0.0720858	1.16652	-0.044915	-0.142286	0.0517699
GBD	Oceania	2013	1.66716	0.857824	2.73719	1.22608	0.548044	1.97382	0.484888	0.0725112	1.22984	-0.043811	-0.144445	0.0567296
GBD	Oceania	2014	1.74605	0.898397	2.8251	1.2849	0.573809	2.04539	0.5042	0.0687841	1.27667	-0.0430483	-0.143865	0.0603736
GBD	Oceania	2015	1.8006	0.920975	2.89234	1.326	0.592469	2.09786	0.517857	0.0658601	1.28399	-0.0432615	-0.145162	0.0615992
GBD	Oceania	2016	1.82019	0.922728	2.93123	1.34099	0.599896	2.11223	0.522421	0.0637612	1.31593	-0.0432235	-0.144954	0.0619668
GBD	Oceania	2017	1.86374	0.945817	3.03512	1.37629	0.631616	2.17458	0.531473	0.0724872	1.35347	-0.0440205	-0.147172	0.0606306
GBD	Oceania	2018	1.83917	0.908753	2.98579	1.3639	0.618504	2.14344	0.520976	0.0742227	1.33305	-0.0457108	-0.146572	0.0618528
GBD	Oceania	2019	1.83917	0.908753	2.98579	1.3639	0.618504	2.14344	0.520976	0.0742227	1.33305	-0.0457108	-0.146572	0.0618528
GBD	Oceania	2020	1.38919	0.672571	2.26397	1.03277	0.451767	1.66724	0.401132	0.0648587	1.065	-0.0447167	-0.138877	0.0461379
GBD	Central Asia	2000	4.3144	3.51568	5.22997	3.42769	2.66914	4.15057	0.870207	0.525062	1.31506	0.0164956	-0.0553542	0.0890386
GBD	Central Asia	2001	4.3144	3.51568	5.22997	3.42769	2.66914	4.15057	0.870207	0.525062	1.31506	0.0164956	-0.0553542	0.0890386
GBD	Central Asia	2002	4.38551	3.58666	5.30306	3.52693	2.75665	4.27065	0.841668	0.507568	1.28369	0.0169097	-0.0537999	0.0909939
GBD	Central Asia	2003	4.51103	3.69434	5.43342	3.65994	2.89106	4.42714	0.833307	0.500968	1.26626	0.0177803	-0.0548198	0.0935914
GBD	Central Asia	2004	4.72384	3.89297	5.66183	3.86695	3.08971	4.68204	0.837814	0.512528	1.26984	0.0190739	-0.0545856	0.100045
GBD	Central Asia	2005	4.96927	4.08185	5.91858	4.10142	3.28642	4.94055	0.847053	0.526271	1.27837	0.0207954	-0.0563417	0.102023
GBD	Central Asia	2006	5.05779	4.16854	5.9983	4.19572	3.34613	5.02229	0.840069	0.531218	1.26636	0.0219997	-0.0562603	0.105858
GBD	Central Asia	2007	4.6015	3.79677	5.44769	3.76512	2.9842	4.48103	0.814317	0.51898	1.23114	0.0220633	-0.053043	0.102459
GBD	Central Asia	2008	3.98405	3.28114	4.74527	3.17603	2.49978	3.80007	0.788287	0.495184	1.19395	0.0197335	-0.0493035	0.0948176
GBD	Central Asia	2009	3.60153	2.96659	4.29818	2.8113	2.2281	3.38352	0.771186	0.469294	1.1721	0.0190498	-0.0476908	0.0898192
GBD	Central Asia	2010	3.56566	2.93804	4.25443	2.79112	2.22001	3.36925	0.757436	0.452055	1.14071	0.0171057	-0.0485212	0.0831158
GBD	Central Asia	2011	3.65352	3.02014	4.35399	2.89402	2.31801	3.48037	0.742706	0.442489	1.13234	0.0167888	-0.0487481	0.0815452
GBD	Central Asia	2012	3.65367	3.02336	4.37381	2.91322	2.33279	3.51327	0.726665	0.441358	1.10603	0.0137862	-0.0481465	0.0715213
GBD	Central Asia	2013	3.75628	3.08592	4.50001	3.02617	2.41663	3.63494	0.71729	0.434578	1.0981	0.0128118	-0.0469782	0.0687139
GBD	Central Asia	2014	3.78025	3.09389	4.52616	3.06186	2.42366	3.6754	0.705573	0.426348	1.07804	0.0128214	-0.0470148	0.0696268
GBD	Central Asia	2015	3.74823	3.04567	4.48454	3.03853	2.38775	3.64496	0.696561	0.418081	1.06988	0.0131368	-0.0473817	0.0735935
GBD	Central Asia	2016	3.71063	3.01785	4.45023	3.01027	2.3519	3.61796	0.68707	0.414587	1.05891	0.0132818	-0.0471948	0.0746866
GBD	Central Asia	2017	3.71876	3.01865	4.47376	3.0258	2.37506	3.63484	0.678244	0.400359	1.04247	0.0147121	-0.0486077	0.0803661
GBD	Central Asia	2018	3.72905	3.03098	4.48568	3.04895	2.38978	3.6602	0.661556	0.384908	1.01323	0.0185452	-0.052698	0.0890191
GBD	Central Asia	2019	3.72905	3.03098	4.48568	3.04895	2.38978	3.6602	0.661556	0.384908	1.01323	0.0185452	-0.052698	0.0890191
GBD	Central Asia	2020	3.44491	2.79859	4.18633	2.78146	2.19128	3.38819	0.640548	0.37871	0.996241	0.0228972	-0.0515014	0.0995041
GBD	Central Europe	2000	12.1025	10.5347	13.7393	9.98377	8.83196	11.1714	2.50025	1.4977	3.587	-0.381552	-0.74601	-0.0230704
GBD	Central Europe	2001	12.1025	10.5347	13.7393	9.98377	8.83196	11.1714	2.50025	1.4977	3.587	-0.381552	-0.74601	-0.0230704
GBD	Central Europe	2002	12.2524	10.6729	13.9103	10.2522	9.08336	11.5012	2.38429	1.38256	3.44825	-0.384163	-0.751226	-0.0178695
GBD	Central Europe	2003	12.3174	10.6962	13.9769	10.3439	9.16027	11.6048	2.3598	1.36348	3.41404	-0.386365	-0.758929	-0.015209
GBD	Central Europe	2004	12.2583	10.6102	13.9184	10.1882	8.99369	11.4183	2.45323	1.45758	3.47237	-0.383116	-0.760508	-0.00618257
GBD	Central Europe	2005	12.1542	10.554	13.7574	10.097	8.92007	11.2519	2.42732	1.46056	3.4317	-0.370156	-0.743009	-0.00486651
GBD	Central Europe	2006	12.177	10.6553	13.7307	10.1773	9.00304	11.325	2.35988	1.43134	3.31325	-0.360097	-0.722681	0.00478184
GBD	Central Europe	2007	12.3375	10.8971	13.8678	10.5332	9.36722	11.686	2.15873	1.27521	3.08951	-0.354383	-0.729883	0.0129838
GBD	Central Europe	2008	12.352	10.9235	13.8715	10.626	9.4597	11.8352	2.07894	1.23174	2.97807	-0.353028	-0.719507	0.0184655
GBD	Central Europe	2009	12.1358	10.7441	13.6669	10.3972	9.27375	11.5975	2.08637	1.26052	2.98648	-0.347716	-0.712403	0.0236188
GBD	Central Europe	2010	11.8738	10.3997	13.3714	10.0616	8.92356	11.2529	2.15733	1.32086	3.05443	-0.345046	-0.699609	0.0155772
GBD	Central Europe	2011	11.7591	10.245	13.2459	9.93191	8.80429	11.0858	2.17134	1.31998	3.06148	-0.344203	-0.710223	0.0240291
GBD	Central Europe	2012	11.7646	10.1827	13.2365	9.96216	8.79312	11.1131	2.14897	1.3129	3.05249	-0.34657	-0.715173	0.0160391
GBD	Central Europe	2013	11.7123	10.1567	13.1929	9.92565	8.776	11.0709	2.12961	1.26376	3.01209	-0.342981	-0.70864	0.0254177
GBD	Central Europe	2014	11.6612	10.1543	13.1722	9.8916	8.7422	11.0424	2.11177	1.2468	3.0077	-0.34213	-0.712243	0.0318113
GBD	Central Europe	2015	11.6201	10.1719	13.1641	9.87604	8.75824	11.0119	2.0852	1.2335	2.96154	-0.341183	-0.716713	0.0453451
GBD	Central Europe	2016	11.6163	10.2055	13.1812	9.93121	8.81071	11.0742	2.02635	1.22741	2.90726	-0.341221	-0.727041	0.0498262
GBD	Central Europe	2017	11.6692	10.2792	13.188	10.0733	8.94727	11.2258	1.93819	1.17694	2.7752	-0.342357	-0.728287	0.0406443
GBD	Central Europe	2018	11.7436	10.3372	13.2193	10.2329	9.10786	11.3914	1.85385	1.07815	2.66425	-0.343228	-0.730223	0.0276674
GBD	Central Europe	2019	11.7436	10.3372	13.2193	10.2329	9.10786	11.3914	1.85385	1.07815	2.66425	-0.343228	-0.730223	0.0276674
GBD	Central Europe	2020	10.815	9.45978	12.1695	9.95436	8.70652	11.113	1.19112	0.58414	1.88765	-0.330446	-0.715601	0.0452395
GBD	East Asia	2000	3.62928	1.85756	5.54494	2.67786	1.23481	4.08684	0.950167	0.00992546	2.3113	0.00124612	-0.0471871	0.0484081
GBD	East Asia	2001	3.62928	1.85756	5.54494	2.67786	1.23481	4.08684	0.950167	0.00992546	2.3113	0.00124612	-0.0471871	0.0484081
GBD	East Asia	2002	3.38975	1.71723	5.2234	2.48682	1.17221	3.83594	0.901768	0.00832431	2.25148	0.00116314	-0.0460586	0.0472811
GBD	East Asia	2003	3.26463	1.61677	5.09074	2.39176	1.11002	3.69335	0.871753	0.00822216	2.21368	0.00111814	-0.0429185	0.0487709
GBD	East Asia	2004	3.27255	1.58839	5.06472	2.40693	1.09617	3.68433	0.864498	0.00759706	2.12777	0.00112082	-0.0422819	0.0482149
GBD	East Asia	2005	3.46765	1.6905	5.33001	2.57875	1.20342	3.91421	0.887707	0.00765463	2.15156	0.00118888	-0.0453663	0.0505925
GBD	East Asia	2006	3.82998	1.97833	5.78953	2.89772	1.48273	4.31442	0.930944	0.00897522	2.23977	0.00131574	-0.0480166	0.0501622
GBD	East Asia	2007	4.23096	2.33178	6.35225	3.25658	1.75262	4.77842	0.972922	0.0107323	2.31222	0.00145617	-0.051694	0.0526629
GBD	East Asia	2008	4.70002	2.74426	6.90578	3.68621	2.09089	5.30124	1.0122	0.0116614	2.39077	0.00162018	-0.0515733	0.0542286
GBD	East Asia	2009	5.24734	3.14799	7.56132	4.20393	2.42474	5.96259	1.0416	0.0117798	2.43301	0.0018107	-0.0560915	0.0582248
GBD	East Asia	2010	5.876	3.6559	8.30339	4.81054	2.91717	6.69653	1.06343	0.0109609	2.53155	0.00202977	-0.0600575	0.0612362
GBD	East Asia	2011	6.46669	4.13103	8.96817	5.39444	3.39334	7.42826	1.07002	0.0116066	2.51961	0.00223594	-0.0641326	0.0657464
GBD	East Asia	2012	6.88096	4.5227	9.43082	5.81627	3.78482	7.86006	1.06231	0.011675	2.49196	0.00238083	-0.0641682	0.0670149
GBD	East Asia	2013	7.11741	4.72643	9.62829	6.06472	3.99105	8.16891	1.05023	0.0128581	2.41104	0.0024636	-0.0648549	0.0690708
GBD	East Asia	2014	7.23619	4.84476	9.76796	6.19589	4.07658	8.28487	1.0378	0.0124604	2.40075	0.00250541	-0.0672608	0.0693393
GBD	East Asia	2015	7.29471	4.87545	9.80308	6.2665	4.14478	8.3736	1.02569	0.0117264	2.41187	0.00252587	-0.0682934	0.0704821
GBD	East Asia	2016	7.12693	4.69373	9.62002	6.11162	4.02566	8.1536	1.01284	0.011155	2.39098	0.00246739	-0.0653269	0.0704235
GBD	East Asia	2017	6.49301	4.17692	8.85495	5.50673	3.55616	7.44079	0.984032	0.0111045	2.32725	0.00224574	-0.0609821	0.0665093
GBD	East Asia	2018	5.69994	3.52588	7.93708	4.75199	2.95003	6.57641	0.945981	0.0108494	2.20222	0.00196856	-0.0563199	0.0626989
GBD	East Asia	2019	5.69994	3.52588	7.93708	4.75199	2.95003	6.57641	0.945981	0.0108494	2.20222	0.00196856	-0.0563199	0.0626989
GBD	East Asia	2020	4.5686	2.55357	6.60301	3.7082	2.17102	5.34618	0.858829	0.00906703	2.13771	0.00157511	-0.0548111	0.054367
GBD	Eastern Europe	2000	12.8814	10.2037	15.5474	9.5099	7.56564	11.421	3.35562	1.52996	5.26011	0.0158976	-0.15683	0.199686
GBD	Eastern Europe	2001	12.8814	10.2037	15.5474	9.5099	7.56564	11.421	3.35562	1.52996	5.26011	0.0158976	-0.15683	0.199686
GBD	Eastern Europe	2002	13.0536	10.3329	15.7246	9.76657	7.78311	11.7099	3.27157	1.47754	5.16036	0.0154237	-0.163791	0.195503
GBD	Eastern Europe	2003	13.1952	10.4129	16.0026	9.99065	7.91296	12.0055	3.19025	1.39864	5.06754	0.0143071	-0.167085	0.193958
GBD	Eastern Europe	2004	13.2812	10.4472	16.0901	10.1526	7.99116	12.2434	3.11568	1.33475	4.94145	0.0129533	-0.176304	0.191664
GBD	Eastern Europe	2005	13.4009	10.6714	16.2166	10.3553	8.20532	12.4964	3.03426	1.27079	4.761	0.0113636	-0.174782	0.195726
GBD	Eastern Europe	2006	13.6291	10.8886	16.3154	10.6908	8.5592	12.7788	2.92739	1.2109	4.58333	0.010964	-0.177875	0.198425
GBD	Eastern Europe	2007	13.8739	11.1692	16.5873	11.0538	8.91763	13.1276	2.80898	1.13008	4.41366	0.0111797	-0.174053	0.20041
GBD	Eastern Europe	2008	13.8441	11.1024	16.5583	11.0434	8.97111	13.1451	2.78865	1.07294	4.42562	0.0120167	-0.173831	0.199465
GBD	Eastern Europe	2009	13.5574	10.7903	16.2805	10.7164	8.65389	12.8019	2.82847	1.12191	4.49354	0.0124745	-0.168489	0.200398
GBD	Eastern Europe	2010	13.2902	10.5951	15.9233	10.4047	8.44725	12.474	2.87281	1.18631	4.52835	0.0126251	-0.170281	0.198895
GBD	Eastern Europe	2011	13.1695	10.4765	15.7766	10.3035	8.25033	12.3661	2.8541	1.23555	4.52881	0.0119207	-0.164166	0.192873
GBD	Eastern Europe	2012	13.0365	10.4208	15.6547	10.1957	8.1478	12.2404	2.83028	1.23749	4.58297	0.0105788	-0.164796	0.184812
GBD	Eastern Europe	2013	12.579	10.0374	15.2589	9.68528	7.63954	11.7004	2.88495	1.29238	4.68179	0.00877937	-0.165008	0.1791
GBD	Eastern Europe	2014	11.8715	9.31856	14.5224	8.86714	6.94669	10.7384	2.99772	1.28697	4.80708	0.0066722	-0.170182	0.171387
GBD	Eastern Europe	2015	11.2459	8.72523	13.8515	8.14072	6.34649	9.96311	3.09989	1.32914	4.93548	0.00531781	-0.168563	0.166118
GBD	Eastern Europe	2016	10.6257	8.13394	13.1448	7.46823	5.76466	9.19589	3.15299	1.33006	4.97735	0.00445809	-0.15711	0.167812
GBD	Eastern Europe	2017	10.3422	7.872	12.8206	7.21015	5.52106	8.89559	3.12713	1.31953	4.93125	0.00489804	-0.155692	0.171131
GBD	Eastern Europe	2018	10.1347	7.74748	12.5429	7.04015	5.34877	8.72761	3.0893	1.27585	4.80945	0.00523024	-0.151581	0.169414
GBD	Eastern Europe	2019	10.1347	7.74748	12.5429	7.04015	5.34877	8.72761	3.0893	1.27585	4.80945	0.00523024	-0.151581	0.169414
GBD	Eastern Europe	2020	10.3573	7.85156	13.016	7.3137	5.43765	9.12692	3.03687	1.29281	4.80425	0.0067687	-0.155794	0.171187
GBD	High-income Asia Pacific	2000	8.34135	6.44748	10.2559	8.00896	6.11323	9.7327	0.297269	0.0087375	0.848082	0.0351279	-0.18632	0.248023
GBD	High-income Asia Pacific	2001	8.34135	6.44748	10.2559	8.00896	6.11323	9.7327	0.297269	0.0087375	0.848082	0.0351279	-0.18632	0.248023
GBD	High-income Asia Pacific	2002	8.03171	6.20796	9.96056	7.70193	5.87011	9.47253	0.296007	0.0082888	0.83579	0.0337674	-0.180195	0.247901
GBD	High-income Asia Pacific	2003	7.80706	6.04981	9.8372	7.47689	5.72528	9.32291	0.296515	0.00786363	0.833464	0.033662	-0.182404	0.251233
GBD	High-income Asia Pacific	2004	7.80649	6.03374	9.76818	7.48053	5.74829	9.29817	0.291802	0.00691208	0.8359	0.0341537	-0.183524	0.25129
GBD	High-income Asia Pacific	2005	7.79491	6.00784	9.73988	7.47294	5.73332	9.29073	0.287847	0.00604599	0.825119	0.0341176	-0.189532	0.245914
GBD	High-income Asia Pacific	2006	7.70933	5.88899	9.60254	7.39309	5.62209	9.205	0.283028	0.00625003	0.808251	0.0332067	-0.191571	0.236499
GBD	High-income Asia Pacific	2007	7.54761	5.76605	9.45209	7.23701	5.47639	9.0461	0.278957	0.00437795	0.780139	0.03164	-0.187809	0.241113
GBD	High-income Asia Pacific	2008	7.39813	5.65203	9.23031	7.08978	5.37146	8.83647	0.277873	0.00598441	0.771112	0.0304723	-0.179782	0.23529
GBD	High-income Asia Pacific	2009	7.33598	5.59888	9.09674	7.02929	5.3118	8.70357	0.276693	0.00593071	0.783692	0.0299972	-0.171731	0.239789
GBD	High-income Asia Pacific	2010	7.30071	5.59867	9.02037	6.99523	5.3051	8.64175	0.275901	0.0094063	0.779332	0.0295788	-0.175278	0.233692
GBD	High-income Asia Pacific	2011	7.30401	5.54602	9.07794	7.00274	5.2622	8.6937	0.272218	0.00992476	0.773525	0.0290514	-0.175444	0.233976
GBD	High-income Asia Pacific	2012	7.32001	5.60182	9.17553	7.02137	5.32013	8.7742	0.269777	0.01015	0.756353	0.0288619	-0.181833	0.231199
GBD	High-income Asia Pacific	2013	7.22584	5.50701	9.06887	6.92831	5.23687	8.69934	0.268962	0.00802937	0.773422	0.0285581	-0.179242	0.225332
GBD	High-income Asia Pacific	2014	7.15496	5.50435	9.01056	6.85924	5.22549	8.64962	0.267294	0.0082165	0.765628	0.0284213	-0.182512	0.226112
GBD	High-income Asia Pacific	2015	7.053	5.42657	8.88234	6.75856	5.11786	8.50132	0.266414	0.00882762	0.76845	0.0280247	-0.172933	0.220057
GBD	High-income Asia Pacific	2016	7.06031	5.43006	8.9335	6.76878	5.12682	8.4923	0.263493	0.00902026	0.756308	0.0280393	-0.175467	0.225913
GBD	High-income Asia Pacific	2017	6.99298	5.32165	8.81192	6.70355	5.04284	8.37533	0.261683	0.00723498	0.757995	0.0277493	-0.171598	0.220922
GBD	High-income Asia Pacific	2018	6.93685	5.24808	8.75413	6.64962	4.99611	8.34353	0.25975	0.0053502	0.763802	0.0274733	-0.172919	0.22181
GBD	High-income Asia Pacific	2019	6.93685	5.24808	8.75413	6.64962	4.99611	8.34353	0.25975	0.0053502	0.763802	0.0274733	-0.172919	0.22181
GBD	High-income Asia Pacific	2020	6.61957	5.08078	8.36864	6.33598	4.74538	7.9245	0.257781	0.00836344	0.72819	0.0258076	-0.16513	0.22649
GBD	Australasia	2000	10.4249	7.94606	12.961	9.68625	7.32981	11.9766	0.570828	0.0126701	1.42735	0.167811	-0.277981	0.632168
GBD	Australasia	2001	10.4249	7.94606	12.961	9.68625	7.32981	11.9766	0.570828	0.0126701	1.42735	0.167811	-0.277981	0.632168
GBD	Australasia	2002	10.3684	7.9917	12.8501	9.63523	7.38186	11.8882	0.566069	0.0111909	1.40541	0.167138	-0.281097	0.634614
GBD	Australasia	2003	10.4707	8.05948	12.9515	9.74692	7.45916	11.991	0.55477	0.00648132	1.39465	0.169021	-0.285932	0.640176
GBD	Australasia	2004	10.6009	8.14527	13.1084	9.88693	7.52249	12.1722	0.542853	0.00918543	1.41506	0.171087	-0.29363	0.636208
GBD	Australasia	2005	10.7085	8.17126	13.126	10.0052	7.56397	12.2459	0.530337	0.00918543	1.37004	0.172935	-0.292817	0.630167
GBD	Australasia	2006	10.897	8.33561	13.3909	10.2074	7.75849	12.5029	0.514137	0.0115582	1.33737	0.175496	-0.291566	0.618454
GBD	Australasia	2007	11.0234	8.49521	13.5999	10.3453	7.95648	12.7658	0.500849	0.00364907	1.31431	0.177213	-0.291797	0.622527
GBD	Australasia	2008	11.0933	8.58634	13.7891	10.4269	8.03099	12.9458	0.48855	0.00458271	1.32772	0.177883	-0.300227	0.623986
GBD	Australasia	2009	11.1021	8.60788	13.7126	10.4405	8.01501	12.8667	0.483441	0.00777677	1.34525	0.178146	-0.29608	0.632246
GBD	Australasia	2010	10.9675	8.46925	13.57	10.3112	7.91988	12.6687	0.480211	0.00827107	1.3314	0.176079	-0.298154	0.632829
GBD	Australasia	2011	10.7978	8.29247	13.4309	10.1434	7.72696	12.4782	0.480903	0.00772465	1.33328	0.173514	-0.284228	0.639491
GBD	Australasia	2012	10.6178	8.07095	13.2334	9.97193	7.56022	12.3672	0.475368	0.00154167	1.32233	0.170469	-0.283973	0.628665
GBD	Australasia	2013	10.4748	7.87907	13.0269	9.83565	7.35689	12.2672	0.471146	0.000387223	1.28028	0.168026	-0.281442	0.623099
GBD	Australasia	2014	10.346	7.77655	12.8416	9.71174	7.28062	12.1569	0.468411	0.00240651	1.25145	0.165847	-0.276768	0.607679
GBD	Australasia	2015	10.2791	7.73021	12.8061	9.64705	7.2052	12.0511	0.467149	0.00240651	1.22256	0.164878	-0.292985	0.603619
GBD	Australasia	2016	10.1659	7.69622	12.6984	9.53593	7.18283	11.8785	0.466514	0.00240651	1.26343	0.163402	-0.299178	0.609234
GBD	Australasia	2017	10.1351	7.66091	12.6461	9.51146	7.18879	11.8046	0.460259	0	1.2548	0.163352	-0.297231	0.61123
GBD	Australasia	2018	10.058	7.58169	12.5306	9.44098	7.16626	11.7638	0.454493	0	1.24839	0.162496	-0.298273	0.612062
GBD	Australasia	2019	10.058	7.58169	12.5306	9.44098	7.16626	11.7638	0.454493	0	1.24839	0.162496	-0.298273	0.612062
GBD	Australasia	2020	10.2469	7.96739	12.5988	9.64562	7.48771	11.8969	0.435474	0	1.19603	0.165801	-0.27891	0.590208
GBD	Western Europe	2000	11.979	10.8539	13.1649	11.2644	10.2209	12.3116	0.585287	0.337612	0.942342	0.129253	-0.247077	0.491503
GBD	Western Europe	2001	11.979	10.8539	13.1649	11.2644	10.2209	12.3116	0.585287	0.337612	0.942342	0.129253	-0.247077	0.491503
GBD	Western Europe	2002	11.8454	10.7252	13.0236	11.1342	10.0724	12.1884	0.584321	0.333499	0.943492	0.126878	-0.241312	0.481697
GBD	Western Europe	2003	11.6999	10.5683	12.8724	10.9894	9.92072	12.0315	0.583327	0.324265	0.953797	0.127176	-0.254374	0.48443
GBD	Western Europe	2004	11.5699	10.4588	12.7441	10.8631	9.805	11.8843	0.580678	0.327136	0.955503	0.126144	-0.239127	0.481377
GBD	Western Europe	2005	11.4425	10.327	12.6066	10.7432	9.67198	11.7391	0.573521	0.319669	0.953127	0.125744	-0.243555	0.484645
GBD	Western Europe	2006	11.2801	10.188	12.4492	10.5885	9.52927	11.5868	0.566899	0.316217	0.935562	0.124638	-0.230123	0.488841
GBD	Western Europe	2007	11.1111	10.0351	12.254	10.4262	9.40895	11.4204	0.560473	0.308552	0.920902	0.124413	-0.225301	0.496912
GBD	Western Europe	2008	10.8743	9.82666	12.0165	10.188	9.20478	11.2018	0.563716	0.304907	0.920986	0.122588	-0.230278	0.487104
GBD	Western Europe	2009	10.6477	9.59663	11.7446	9.95706	8.98057	10.935	0.568746	0.311616	0.925567	0.121916	-0.22448	0.468712
GBD	Western Europe	2010	10.4961	9.4731	11.6119	9.8049	8.83159	10.7864	0.570461	0.317819	0.939225	0.120778	-0.225379	0.460168
GBD	Western Europe	2011	10.4097	9.37391	11.4794	9.72052	8.73718	10.662	0.567696	0.321526	0.930453	0.12146	-0.218935	0.458641
GBD	Western Europe	2012	10.3137	9.29527	11.4202	9.62781	8.66227	10.5873	0.563988	0.323793	0.923562	0.121955	-0.223311	0.465386
GBD	Western Europe	2013	10.2303	9.1822	11.328	9.54832	8.57361	10.4936	0.560745	0.319314	0.916205	0.121191	-0.224987	0.455119
GBD	Western Europe	2014	10.2223	9.18843	11.3467	9.54949	8.59211	10.5023	0.553047	0.315803	0.90954	0.119764	-0.223715	0.46068
GBD	Western Europe	2015	10.2627	9.24019	11.3939	9.60389	8.65423	10.5757	0.541825	0.30279	0.893046	0.116956	-0.220888	0.453783
GBD	Western Europe	2016	10.3368	9.30554	11.4475	9.69232	8.71979	10.6673	0.528533	0.301662	0.872978	0.115992	-0.216076	0.454237
GBD	Western Europe	2017	10.3482	9.32461	11.4601	9.7132	8.7644	10.7059	0.516969	0.303317	0.852995	0.117984	-0.213887	0.454088
GBD	Western Europe	2018	10.3488	9.32816	11.4179	9.72243	8.78384	10.6901	0.507735	0.298581	0.845031	0.118666	-0.228672	0.455247
GBD	Western Europe	2019	10.3488	9.32816	11.4179	9.72243	8.78384	10.6901	0.507735	0.298581	0.845031	0.118666	-0.228672	0.455247
GBD	Western Europe	2020	9.64038	8.65759	10.7568	8.99356	8.06175	9.95024	0.522432	0.302002	0.863665	0.124392	-0.200162	0.457327
GBD	Southeast Asia	2000	2.63859	2.10508	3.26892	1.85313	1.44631	2.26985	0.792906	0.402826	1.25833	-0.00744652	-0.0414142	0.0255208
GBD	Southeast Asia	2001	2.63859	2.10508	3.26892	1.85313	1.44631	2.26985	0.792906	0.402826	1.25833	-0.00744652	-0.0414142	0.0255208
GBD	Southeast Asia	2002	2.71324	2.1513	3.35242	1.90705	1.48214	2.32246	0.813696	0.417323	1.27866	-0.00750176	-0.040666	0.0262175
GBD	Southeast Asia	2003	2.80834	2.22495	3.46156	1.95747	1.52562	2.38985	0.858565	0.45183	1.33036	-0.00768861	-0.0409335	0.0253837
GBD	Southeast Asia	2004	2.90824	2.30554	3.58056	2.01277	1.5734	2.4559	0.903271	0.471025	1.38539	-0.00780585	-0.0413785	0.0264972
GBD	Southeast Asia	2005	2.98459	2.37509	3.68753	2.04197	1.60373	2.4932	0.950432	0.506553	1.45639	-0.00780737	-0.043024	0.0267995
GBD	Southeast Asia	2006	3.05632	2.43711	3.76501	2.07165	1.64999	2.51903	0.992443	0.531011	1.49856	-0.00777435	-0.0430853	0.0280708
GBD	Southeast Asia	2007	3.06902	2.45225	3.78083	2.02891	1.61647	2.48091	1.04782	0.56981	1.57354	-0.00772131	-0.0427791	0.0277995
GBD	Southeast Asia	2008	3.09758	2.4899	3.81081	2.00231	1.60055	2.44601	1.103	0.613002	1.64055	-0.00772955	-0.0420577	0.0274576
GBD	Southeast Asia	2009	3.17311	2.56072	3.91451	2.01534	1.61037	2.46117	1.1656	0.669376	1.7237	-0.00782461	-0.0414118	0.0266555
GBD	Southeast Asia	2010	3.33722	2.70984	4.08042	2.12531	1.70115	2.57658	1.22005	0.719267	1.79208	-0.00813256	-0.0428419	0.0274636
GBD	Southeast Asia	2011	3.51032	2.84427	4.26296	2.2566	1.80664	2.73038	1.26221	0.743452	1.84241	-0.00849018	-0.0428642	0.0282245
GBD	Southeast Asia	2012	3.57825	2.89047	4.32463	2.30455	1.82722	2.77286	1.28241	0.752368	1.87454	-0.00870348	-0.0449265	0.0287864
GBD	Southeast Asia	2013	3.6155	2.90616	4.38455	2.3311	1.85232	2.80232	1.2932	0.767643	1.89833	-0.00879835	-0.0449689	0.0289142
GBD	Southeast Asia	2014	3.62636	2.92433	4.40422	2.32671	1.86178	2.80459	1.3085	0.783637	1.90596	-0.00884793	-0.0455844	0.0287221
GBD	Southeast Asia	2015	3.70232	3.00027	4.48643	2.38303	1.92191	2.86724	1.32839	0.807935	1.93639	-0.00909651	-0.0455091	0.0290695
GBD	Southeast Asia	2016	3.79493	3.10075	4.61222	2.45765	1.99703	2.95481	1.34671	0.813337	1.97153	-0.00942792	-0.0467779	0.028622
GBD	Southeast Asia	2017	3.82126	3.12667	4.63145	2.4776	2.01056	2.96117	1.35327	0.821692	1.9864	-0.00961	-0.0479583	0.0286201
GBD	Southeast Asia	2018	3.85718	3.18187	4.65378	2.51752	2.04658	3.00325	1.34941	0.825605	1.96657	-0.00975817	-0.0483013	0.0276694
GBD	Southeast Asia	2019	3.85718	3.18187	4.65378	2.51752	2.04658	3.00325	1.34941	0.825605	1.96657	-0.00975817	-0.0483013	0.0276694
GBD	Southeast Asia	2020	3.53035	2.8692	4.26407	2.3074	1.88416	2.76893	1.23219	0.705612	1.82815	-0.00923926	-0.0436363	0.0296912
GBD	Southern Latin America	2000	6.69478	5.07232	8.48148	6.25495	4.67753	7.8799	0.420592	0.0250505	1.07065	0.0192451	-0.163489	0.20804
GBD	Southern Latin America	2001	6.69478	5.07232	8.48148	6.25495	4.67753	7.8799	0.420592	0.0250505	1.07065	0.0192451	-0.163489	0.20804
GBD	Southern Latin America	2002	6.30279	4.80971	8.01211	5.86543	4.39202	7.40192	0.419857	0.028707	1.06648	0.0174948	-0.154847	0.198895
GBD	Southern Latin America	2003	6.08479	4.62447	7.78596	5.65087	4.20135	7.14673	0.417449	0.0271706	1.05687	0.016473	-0.149745	0.197935
GBD	Southern Latin America	2004	6.29891	4.85286	7.95132	5.87	4.39736	7.32297	0.412167	0.0298723	1.06043	0.0167421	-0.154654	0.195074
GBD	Southern Latin America	2005	6.5507	5.07172	8.21454	6.12698	4.65066	7.57548	0.406416	0.0277758	1.0545	0.0173049	-0.160752	0.198173
GBD	Southern Latin America	2006	6.95315	5.39731	8.68047	6.53527	4.96772	8.08825	0.398987	0.0321644	1.04587	0.0188933	-0.164277	0.203704
GBD	Southern Latin America	2007	7.17769	5.54977	8.9417	6.76398	5.14372	8.40276	0.393235	0.0267798	1.01448	0.0204658	-0.167644	0.216018
GBD	Southern Latin America	2008	7.38607	5.70541	9.18801	6.97396	5.29971	8.64895	0.390624	0.0277838	1.01888	0.0214833	-0.164088	0.221606
GBD	Southern Latin America	2009	7.50807	5.82133	9.28977	7.09873	5.45516	8.7429	0.387137	0.0266833	1.00273	0.0222082	-0.17261	0.222425
GBD	Southern Latin America	2010	7.64178	5.93452	9.49154	7.23644	5.57896	8.92922	0.382087	0.0282149	1.00509	0.0232515	-0.172631	0.225894
GBD	Southern Latin America	2011	7.96018	6.21033	9.86643	7.56223	5.85797	9.36289	0.372863	0.024411	0.979843	0.0250914	-0.177152	0.231711
GBD	Southern Latin America	2012	8.10842	6.30877	10.0821	7.71519	5.96324	9.59611	0.366861	0.0213389	0.965951	0.0263692	-0.179032	0.238673
GBD	Southern Latin America	2013	8.24368	6.45764	10.2201	7.85337	6.11288	9.77199	0.363713	0.0208403	0.943972	0.0265974	-0.18076	0.240369
GBD	Southern Latin America	2014	8.31328	6.50007	10.2778	7.92439	6.18503	9.80167	0.361807	0.0235931	0.930977	0.0270853	-0.192683	0.243655
GBD	Southern Latin America	2015	8.19677	6.45107	10.0997	7.8079	6.12583	9.62484	0.361904	0.0270335	0.927968	0.0269607	-0.188643	0.23823
GBD	Southern Latin America	2016	7.99647	6.20468	9.85039	7.61059	5.92183	9.34482	0.358474	0.0273873	0.94173	0.0274021	-0.189665	0.235802
GBD	Southern Latin America	2017	7.65587	5.92213	9.48891	7.2714	5.61202	8.98866	0.35775	0.0292842	0.962672	0.0267207	-0.176482	0.231247
GBD	Southern Latin America	2018	7.52479	5.79343	9.38829	7.14296	5.48511	8.85481	0.356375	0.025817	0.963228	0.0254528	-0.173025	0.22793
GBD	Southern Latin America	2019	7.52479	5.79343	9.38829	7.14296	5.48511	8.85481	0.356375	0.025817	0.963228	0.0254528	-0.173025	0.22793
GBD	Southern Latin America	2020	7.77823	6.09936	9.70202	7.39134	5.78431	9.176	0.361851	0.0140147	1.01959	0.0250382	-0.168337	0.213857

## Sheet: Sheet S3
Sheet S5. Alcohol consumption statisitics by country, sex and year
ISO 3 Country code	Year	Sex	Age (years)	Lifetime abstention			Former drinking			Current drinking			Heavy episodic drinking (age-standardized)
				Point estimate	Lower 95% UI	Upper 95% UI	Point estimate	Lower 95% UI	Upper 95% UI	Point estimate	Lower 95% UI	Upper 95% UI	Point estimate	Lower 95% UI	Upper 95% UI
AFG	2000	FEMALE	15 plus	0.976847	0.973317	0.980099	0.0121865	0.0102899	0.0142462	0.0109668	0.0081513	0.0142828	0.000426983	0.000243457	0.000610508
AFG	2000	MALE	15 plus	0.953186	0.946039	0.959426	0.0168306	0.0139677	0.0199024	0.0299831	0.0226837	0.0387591	0.00250442	0.00170137	0.00330746
AFG	2000	TOTAL	15 plus	0.965175	0.959861	0.969901	0.0144774	0.0121041	0.0170364	0.0203473	0.0153199	0.0263566	0.00138658	0.000913697	0.00185946
AGO	2000	FEMALE	15 plus	0.456611	0.428675	0.483402	0.125586	0.103358	0.149252	0.417803	0.394528	0.443473	0.317829	0.30009	0.335568
AGO	2000	MALE	15 plus	0.283072	0.261712	0.304279	0.108639	0.0894341	0.128891	0.60829	0.584193	0.632608	0.555604	0.540297	0.57091
AGO	2000	TOTAL	15 plus	0.372706	0.34795	0.396798	0.117392	0.0966262	0.139408	0.509901	0.486229	0.534918	0.428682	0.411881	0.445482
ALB	2000	FEMALE	15 plus	0.441283	0.421354	0.458825	0.198577	0.188362	0.210343	0.36014	0.316735	0.412461	0.043408	0.0367243	0.0500917
ALB	2000	MALE	15 plus	0.264179	0.243471	0.283472	0.120657	0.115013	0.127258	0.615163	0.557806	0.677274	0.142033	0.123028	0.161037
ALB	2000	TOTAL	15 plus	0.354408	0.334097	0.372809	0.160355	0.152382	0.169588	0.485236	0.434987	0.54236	0.0896676	0.0771865	0.102149
AND	2000	FEMALE	15 plus	0.126013	0.115295	0.138109	0.0730905	0.0672739	0.0786723	0.800897	0.786944	0.814022	0.329013	0.310266	0.347761
AND	2000	MALE	15 plus	0.0697678	0.0628143	0.0767349	0.0482568	0.0437481	0.0529153	0.881975	0.872977	0.89111	0.584002	0.56238	0.605623
AND	2000	TOTAL	15 plus	0.0968384	0.088073	0.106274	0.0602092	0.055071	0.0653121	0.842952	0.831569	0.854008	0.459556	0.439334	0.479777
ARE	2000	FEMALE	15 plus	0.905753	0.820795	0.859282	0.0430706	0.0325364	0.0542582	0.0511764	0.0414548	0.0610687	0.0102545	0.00867878	0.0118302
ARE	2000	MALE	15 plus	0.763864	0.657197	0.860495	0.0941384	0.069143	0.118939	0.141997	0.121211	0.161695	0.0483719	0.0420779	0.0546659
ARE	2000	TOTAL	15 plus	0.80223	0.701433	0.860167	0.0803301	0.0592449	0.10145	0.11744	0.0996459	0.134486	0.0375245	0.0325565	0.0424924
ARG	2000	FEMALE	15 plus	0.15705	0.130368	0.185758	0.218885	0.19945	0.237506	0.624065	0.599666	0.649791	0.160911	0.140868	0.180953
ARG	2000	MALE	15 plus	0.074295	0.0605828	0.0898197	0.156989	0.142223	0.170906	0.768716	0.750859	0.788355	0.374691	0.342765	0.406617
ARG	2000	TOTAL	15 plus	0.116846	0.0964648	0.139149	0.188814	0.171648	0.20515	0.69434	0.673119	0.717109	0.266261	0.240473	0.29205
ARM	2000	FEMALE	15 plus	0.40672	0.370384	0.444353	0.225044	0.206478	0.244131	0.368235	0.340709	0.39465	0.133939	0.12317	0.144708
ARM	2000	MALE	15 plus	0.231672	0.20666	0.258993	0.202051	0.187212	0.21812	0.566277	0.54053	0.59087	0.315857	0.298162	0.333553
ARM	2000	TOTAL	15 plus	0.326474	0.295329	0.35938	0.214504	0.197646	0.232207	0.459022	0.432312	0.484602	0.218568	0.204658	0.232479
ATG	2000	FEMALE	15 plus	0.372474	0.345221	0.399116	0.208142	0.193761	0.223886	0.419385	0.396987	0.441343	0.146107	0.134101	0.158113
ATG	2000	MALE	15 plus	0.206691	0.188511	0.226115	0.178424	0.165717	0.192458	0.614885	0.594025	0.634302	0.343388	0.324658	0.362117
ATG	2000	TOTAL	15 plus	0.296076	0.273004	0.319392	0.194447	0.180837	0.209403	0.509477	0.487788	0.530264	0.234042	0.219017	0.249067
AUS	2000	FEMALE	15 plus	0.155263	0.139601	0.173111	0.106136	0.0978056	0.114448	0.738601	0.722308	0.753769	0.281331	0.25446	0.308203
AUS	2000	MALE	15 plus	0.0645824	0.0570256	0.0731067	0.0727337	0.0668103	0.0786354	0.862684	0.8535	0.87168	0.536329	0.50498	0.567679
AUS	2000	TOTAL	15 plus	0.110652	0.0989772	0.123913	0.0897032	0.0825571	0.0968296	0.799645	0.786849	0.811776	0.405716	0.376751	0.434681
AUT	2000	FEMALE	15 plus	0.177032	0.162955	0.190723	0.095327	0.088831	0.102244	0.727641	0.712508	0.743087	0.249931	0.2338	0.266061
AUT	2000	MALE	15 plus	0.0693983	0.0629852	0.0754417	0.0634903	0.0585929	0.0684986	0.867111	0.859144	0.875664	0.491677	0.467295	0.516059
AUT	2000	TOTAL	15 plus	0.12561	0.115194	0.135647	0.0801169	0.0743847	0.0861222	0.794273	0.782564	0.806426	0.365822	0.345792	0.385852
AZE	2000	FEMALE	15 plus	0.81463	0.789566	0.836643	0.101095	0.0884416	0.115582	0.0842751	0.0718816	0.097916	0.0179197	0.0160135	0.019826
AZE	2000	MALE	15 plus	0.669939	0.633684	0.702789	0.133658	0.118534	0.150844	0.196403	0.172129	0.222919	0.0696911	0.0636839	0.0756984
AZE	2000	TOTAL	15 plus	0.746806	0.716496	0.773899	0.116359	0.102548	0.132111	0.136836	0.118873	0.156512	0.0406918	0.0369584	0.0444252
BDI	2000	FEMALE	15 plus	0.545198	0.511918	0.577534	0.129343	0.116345	0.144524	0.325459	0.29755	0.356221	0.152757	0.143107	0.162408
BDI	2000	MALE	15 plus	0.371552	0.340533	0.401286	0.120519	0.107604	0.13496	0.507929	0.477348	0.539116	0.365404	0.350874	0.379934
BDI	2000	TOTAL	15 plus	0.461118	0.428933	0.492194	0.125071	0.112113	0.139893	0.413811	0.384609	0.44478	0.250465	0.238554	0.262375
BEL	2000	FEMALE	15 plus	0.200172	0.185924	0.214183	0.0981136	0.0919696	0.104595	0.701715	0.687004	0.716394	0.224276	0.20922	0.239332
BEL	2000	MALE	15 plus	0.079766	0.0728495	0.086438	0.0681545	0.0632744	0.0730155	0.852079	0.843809	0.860811	0.467575	0.446503	0.488647
BEL	2000	TOTAL	15 plus	0.141869	0.131171	0.152326	0.0836068	0.0780748	0.0893034	0.774524	0.762932	0.786324	0.342659	0.324739	0.36058
BEN	2000	FEMALE	15 plus	0.670883	0.64695	0.69765	0.0841695	0.0756068	0.0923178	0.244948	0.222369	0.26525	0.0853028	0.0783308	0.0922749
BEN	2000	MALE	15 plus	0.473381	0.446743	0.502844	0.0875224	0.0790447	0.0956969	0.439097	0.411975	0.464152	0.232994	0.219044	0.246943
BEN	2000	TOTAL	15 plus	0.57495	0.549703	0.603027	0.0857981	0.0772767	0.0939591	0.339252	0.314466	0.361862	0.154553	0.144296	0.16481
BFA	2000	FEMALE	15 plus	0.746341	0.723228	0.768282	0.0691853	0.0618771	0.0766386	0.184473	0.167591	0.202887	0.0692367	0.0637722	0.0747012
BFA	2000	MALE	15 plus	0.568639	0.539838	0.59638	0.0772198	0.069617	0.085281	0.354141	0.329495	0.38013	0.215811	0.203865	0.227757
BFA	2000	TOTAL	15 plus	0.661092	0.63525	0.685815	0.0730397	0.0655901	0.0807846	0.265868	0.245261	0.287916	0.133294	0.124887	0.141701
BGD	2000	FEMALE	15 plus	0.950522	0.939797	0.958924	0.0213781	0.0175811	0.0261012	0.0280999	0.0228052	0.0347875	0.00230228	0.00167285	0.0029317
BGD	2000	MALE	15 plus	0.893044	0.870443	0.910555	0.0326673	0.0269411	0.0395929	0.0742882	0.0609932	0.0908641	0.0110967	0.00888475	0.0133087
BGD	2000	TOTAL	15 plus	0.921166	0.904376	0.93422	0.0271439	0.0223616	0.0329919	0.0516899	0.0423091	0.0634278	0.00639091	0.00499719	0.00778463
BGR	2000	FEMALE	15 plus	0.316044	0.290755	0.340964	0.143345	0.133004	0.154314	0.54061	0.51906	0.563111	0.125017	0.112753	0.137282
BGR	2000	MALE	15 plus	0.145614	0.130946	0.160554	0.11473	0.106265	0.123936	0.739656	0.724133	0.755421	0.320581	0.29736	0.343803
BGR	2000	TOTAL	15 plus	0.234692	0.214472	0.254848	0.129686	0.12024	0.139813	0.635622	0.616948	0.654907	0.217325	0.199914	0.234736
BHR	2000	FEMALE	15 plus	0.80237	0.772008	0.83133	0.0913168	0.0761325	0.107508	0.106313	0.0905749	0.123984	0.017522	0.0151664	0.0198776
BHR	2000	MALE	15 plus	0.634873	0.592248	0.676454	0.116446	0.0996154	0.134082	0.248681	0.217756	0.280919	0.0684541	0.0602781	0.07663
BHR	2000	TOTAL	15 plus	0.699031	0.661103	0.735777	0.106821	0.0906206	0.123903	0.194149	0.169041	0.220807	0.0488118	0.0428813	0.0547423
BHS	2000	FEMALE	15 plus	0.338807	0.311667	0.366344	0.222321	0.205744	0.2397	0.438872	0.416046	0.460967	0.15668	0.143146	0.170214
BHS	2000	MALE	15 plus	0.187952	0.169684	0.206873	0.183811	0.169972	0.198945	0.628237	0.607083	0.647514	0.35803	0.337853	0.378207
BHS	2000	TOTAL	15 plus	0.265995	0.243137	0.289373	0.203734	0.188478	0.220029	0.530271	0.508253	0.551007	0.250377	0.233735	0.267019
BIH	2000	FEMALE	15 plus	0.598335	0.558522	0.634062	0.116685	0.103723	0.130617	0.28498	0.256944	0.317085	0.0484903	0.042115	0.0548655
BIH	2000	MALE	15 plus	0.369129	0.332346	0.405618	0.120466	0.108072	0.133431	0.510405	0.476917	0.544403	0.150775	0.134535	0.167016
BIH	2000	TOTAL	15 plus	0.487926	0.449572	0.52402	0.118506	0.105818	0.131972	0.393568	0.362906	0.426585	0.0960545	0.0850749	0.107034
BLR	2000	FEMALE	15 plus	0.177939	0.160156	0.196022	0.193029	0.173242	0.21112	0.629032	0.604109	0.655603	0.201385	0.179336	0.223433
BLR	2000	MALE	15 plus	0.0786919	0.0697122	0.0876277	0.134886	0.118964	0.150214	0.786422	0.767688	0.806003	0.432774	0.400939	0.46461
BLR	2000	TOTAL	15 plus	0.132622	0.118858	0.146528	0.16648	0.148458	0.183309	0.700898	0.678801	0.724277	0.308083	0.281696	0.334471
BLZ	2000	FEMALE	15 plus	0.431328	0.401133	0.46113	0.183782	0.169954	0.199617	0.384889	0.360509	0.408418	0.143046	0.131295	0.154797
BLZ	2000	MALE	15 plus	0.264046	0.241099	0.28712	0.163767	0.150963	0.178148	0.572187	0.549187	0.594116	0.336866	0.318349	0.355384
BLZ	2000	TOTAL	15 plus	0.347259	0.320707	0.37368	0.173723	0.16041	0.188827	0.479018	0.455331	0.501742	0.23867	0.223523	0.253817
BOL	2000	FEMALE	15 plus	0.186451	0.170326	0.203257	0.281531	0.265504	0.297608	0.532019	0.512173	0.551125	0.198328	0.171991	0.224665
BOL	2000	MALE	15 plus	0.10102	0.09162	0.111011	0.216172	0.201967	0.231417	0.682808	0.665617	0.700026	0.415884	0.380967	0.450801
BOL	2000	TOTAL	15 plus	0.143552	0.130804	0.156936	0.248711	0.233599	0.264371	0.607736	0.589224	0.625895	0.309693	0.279126	0.340259
BRA	2000	FEMALE	15 plus	0.29154	0.262128	0.320381	0.265374	0.228381	0.299828	0.443085	0.405956	0.483916	0.104463	0.0908464	0.118081
BRA	2000	MALE	15 plus	0.163382	0.143189	0.182627	0.218097	0.183753	0.249336	0.618522	0.582551	0.657818	0.268007	0.242313	0.293702
BRA	2000	TOTAL	15 plus	0.22875	0.203855	0.25289	0.242211	0.206516	0.27509	0.529039	0.492477	0.569117	0.184021	0.164568	0.203475
BRB	2000	FEMALE	15 plus	0.357404	0.33	0.383714	0.209557	0.195483	0.225329	0.433039	0.410524	0.455382	0.172873	0.159566	0.18618
BRB	2000	MALE	15 plus	0.186012	0.168487	0.204181	0.177778	0.165399	0.191558	0.63621	0.616178	0.655011	0.389091	0.370103	0.408079
BRB	2000	TOTAL	15 plus	0.276408	0.253673	0.298871	0.194539	0.181266	0.20937	0.529053	0.507711	0.549721	0.272844	0.256914	0.288774
BRN	2000	FEMALE	15 plus	0.569114	0.511157	0.623385	0.17049	0.146556	0.196184	0.260396	0.222456	0.303112	0.0304312	0.0243047	0.0365577
BRN	2000	MALE	15 plus	0.378644	0.327807	0.430325	0.170097	0.148678	0.193208	0.45126	0.405322	0.499966	0.0748076	0.0617594	0.0878557
BRN	2000	TOTAL	15 plus	0.468066	0.413887	0.520963	0.170281	0.147682	0.194605	0.361652	0.319469	0.407547	0.0528878	0.0432154	0.0625601
BTN	2000	FEMALE	15 plus	0.654434	0.622272	0.684476	0.0848955	0.0753527	0.0950779	0.260671	0.235366	0.288328	0.113961	0.104472	0.12345
BTN	2000	MALE	15 plus	0.448596	0.41532	0.48173	0.0893654	0.079668	0.0998199	0.462039	0.430931	0.493715	0.295117	0.277956	0.312279
BTN	2000	TOTAL	15 plus	0.545887	0.513138	0.57756	0.0872527	0.0776284	0.0975785	0.366861	0.338496	0.396637	0.208424	0.194889	0.221958
BWA	2000	FEMALE	15 plus	0.702815	0.674927	0.729372	0.106826	0.0947806	0.119617	0.190359	0.171458	0.20955	0.073496	0.0674051	0.0795869
BWA	2000	MALE	15 plus	0.523779	0.49362	0.553436	0.116678	0.104566	0.129098	0.359543	0.335262	0.384447	0.219447	0.206641	0.232253
BWA	2000	TOTAL	15 plus	0.61815	0.589189	0.646173	0.111485	0.0994081	0.124101	0.270365	0.248919	0.292257	0.139684	0.130517	0.148851
CAF	2000	FEMALE	15 plus	0.577424	0.549925	0.603673	0.112382	0.0930669	0.133708	0.310195	0.290514	0.332095	0.18658	0.169499	0.20366
CAF	2000	MALE	15 plus	0.387918	0.363795	0.411892	0.108793	0.0901306	0.128435	0.503289	0.480128	0.528335	0.396703	0.374011	0.419394
CAF	2000	TOTAL	15 plus	0.482276	0.456472	0.507382	0.11058	0.0915926	0.131061	0.407145	0.385716	0.430624	0.290257	0.270124	0.310391
CAN	2000	FEMALE	15 plus	0.232479	0.214392	0.251422	0.167315	0.15672	0.178806	0.600206	0.582542	0.617121	0.173244	0.159977	0.186512
CAN	2000	MALE	15 plus	0.104266	0.094321	0.114519	0.124926	0.116046	0.134542	0.770808	0.758733	0.78312	0.398984	0.379119	0.418849
CAN	2000	TOTAL	15 plus	0.169512	0.155424	0.184188	0.146497	0.136745	0.157067	0.68399	0.669071	0.698645	0.284454	0.267986	0.300921
CHE	2000	FEMALE	15 plus	0.166337	0.154391	0.17831	0.0992802	0.0931448	0.105837	0.734383	0.7212	0.747917	0.250265	0.234546	0.265984
CHE	2000	MALE	15 plus	0.0651349	0.0595525	0.0704216	0.0669141	0.0620933	0.0716346	0.867951	0.860769	0.875591	0.493189	0.47049	0.515888
CHE	2000	TOTAL	15 plus	0.117425	0.108555	0.126166	0.0836373	0.0781373	0.0893069	0.798938	0.788655	0.809623	0.36742	0.34838	0.386459
CHL	2000	FEMALE	15 plus	0.159819	0.132719	0.188927	0.212792	0.19365	0.230986	0.62739	0.602826	0.653353	0.188148	0.165951	0.210345
CHL	2000	MALE	15 plus	0.0760756	0.0621251	0.0919334	0.152879	0.138547	0.166346	0.771045	0.753375	0.790311	0.417401	0.38557	0.449233
CHL	2000	TOTAL	15 plus	0.11864	0.0980061	0.141232	0.183331	0.166554	0.199201	0.698029	0.676855	0.720699	0.301824	0.274961	0.328688
CHN	2000	FEMALE	15 plus	0.544652	0.485465	0.601701	0.0212062	0.0117605	0.0304635	0.434142	0.385237	0.485652	0.0656452	0.0104356	0.120855
CHN	2000	MALE	15 plus	0.308868	0.263135	0.358443	0.0192302	0.0113754	0.0266218	0.671901	0.629337	0.713335	0.193497	0.0565574	0.330436
CHN	2000	TOTAL	15 plus	0.42546	0.373074	0.478731	0.0202073	0.0115658	0.0285215	0.554333	0.508633	0.600749	0.131001	0.0342333	0.227769
CIV	2000	FEMALE	15 plus	0.711506	0.689878	0.733458	0.0769789	0.0691171	0.0846417	0.211515	0.194126	0.229047	0.0729666	0.0670268	0.0789063
CIV	2000	MALE	15 plus	0.521193	0.495696	0.547626	0.0843789	0.0762324	0.0921979	0.394428	0.371455	0.417561	0.214557	0.202169	0.226945
CIV	2000	TOTAL	15 plus	0.615405	0.591824	0.63962	0.0807156	0.07271	0.0884573	0.303879	0.28367	0.324239	0.142628	0.133413	0.151843
CMR	2000	FEMALE	15 plus	0.506236	0.477928	0.534647	0.0991624	0.0894994	0.108444	0.394601	0.369428	0.420691	0.159363	0.147728	0.170998
CMR	2000	MALE	15 plus	0.31991	0.296268	0.344678	0.0887664	0.0802592	0.0973804	0.591324	0.567721	0.614708	0.385608	0.367162	0.404053
CMR	2000	TOTAL	15 plus	0.414622	0.388608	0.441241	0.0940508	0.0849561	0.103004	0.491328	0.466926	0.516087	0.268195	0.253303	0.283086
COD	2000	FEMALE	15 plus	0.405999	0.375425	0.434803	0.126309	0.103312	0.150592	0.467691	0.440359	0.497961	0.349842	0.329049	0.370635
COD	2000	MALE	15 plus	0.240825	0.218715	0.262674	0.10529	0.0861532	0.12509	0.653884	0.628029	0.681283	0.593315	0.576783	0.609848
COD	2000	TOTAL	15 plus	0.325285	0.298847	0.35069	0.116038	0.0949269	0.13813	0.558677	0.532066	0.587544	0.464715	0.445751	0.48368
COG	2000	FEMALE	15 plus	0.51544	0.488201	0.542128	0.121549	0.100374	0.144375	0.363011	0.342029	0.385902	0.252169	0.23421	0.270128
COG	2000	MALE	15 plus	0.330246	0.308091	0.352763	0.109966	0.091025	0.130211	0.559788	0.536524	0.583303	0.480912	0.461548	0.500275
COG	2000	TOTAL	15 plus	0.424917	0.400163	0.449566	0.115887	0.0958042	0.137452	0.459196	0.437098	0.482392	0.359758	0.340966	0.378549
COK	2000	FEMALE	15 plus	0.595056	0.567731	0.621282	0.18546	0.171285	0.199573	0.219484	0.202855	0.237686	0.115488	0.108869	0.122107
COK	2000	MALE	15 plus	0.397841	0.372357	0.423733	0.199856	0.18605	0.213808	0.402303	0.381051	0.423764	0.280224	0.269871	0.290577
COK	2000	TOTAL	15 plus	0.495417	0.469022	0.521474	0.192733	0.178745	0.206765	0.31185	0.292885	0.331698	0.19662	0.188072	0.205167
COL	2000	FEMALE	15 plus	0.422463	0.389025	0.458859	0.246721	0.223222	0.270091	0.330816	0.306114	0.354885	0.10329	0.093776	0.112804
COL	2000	MALE	15 plus	0.258667	0.232811	0.286393	0.224035	0.204027	0.244548	0.517298	0.490718	0.54164	0.263604	0.246141	0.281067
COL	2000	TOTAL	15 plus	0.342127	0.312408	0.374271	0.235595	0.213808	0.257563	0.422278	0.396655	0.446481	0.180019	0.166702	0.193337
COM	2000	FEMALE	15 plus	0.988375	0.985333	0.9909	0.00691508	0.00539761	0.0087234	0.00470956	0.00353296	0.0061789	0.000930059	0.000787999	0.00107212
COM	2000	MALE	15 plus	0.975875	0.969576	0.981029	0.0111717	0.00874866	0.0141275	0.0129534	0.00976217	0.0169854	0.00517401	0.00464232	0.00570571
COM	2000	TOTAL	15 plus	0.982283	0.977653	0.986089	0.00898974	0.00703088	0.0113573	0.00872753	0.00656903	0.0114459	0.00287615	0.00255114	0.00320115
CPV	2000	FEMALE	15 plus	0.498365	0.46299	0.538517	0.101136	0.090411	0.111292	0.400499	0.363548	0.432135	0.208505	0.194983	0.222026
CPV	2000	MALE	15 plus	0.321595	0.292095	0.356408	0.0891009	0.0799741	0.0988041	0.589304	0.555026	0.618273	0.443639	0.425944	0.461334
CPV	2000	TOTAL	15 plus	0.415172	0.382562	0.452811	0.0954721	0.0854991	0.105415	0.489356	0.453663	0.519736	0.311121	0.295841	0.326401
CRI	2000	FEMALE	15 plus	0.436701	0.403268	0.473034	0.247967	0.224212	0.271204	0.315332	0.291419	0.338752	0.102261	0.0929565	0.111565
CRI	2000	MALE	15 plus	0.265836	0.239649	0.293885	0.231414	0.2109	0.252091	0.502749	0.476393	0.527063	0.259156	0.242245	0.276067
CRI	2000	TOTAL	15 plus	0.351364	0.321549	0.383559	0.2397	0.217563	0.261658	0.408937	0.383803	0.432803	0.1791	0.16606	0.192139
CUB	2000	FEMALE	15 plus	0.398235	0.369945	0.425509	0.200037	0.186226	0.215729	0.401728	0.379279	0.423948	0.151174	0.139008	0.163339
CUB	2000	MALE	15 plus	0.212255	0.192942	0.232371	0.176958	0.164405	0.190999	0.610787	0.589799	0.630414	0.351638	0.332987	0.370289
CUB	2000	TOTAL	15 plus	0.30556	0.281743	0.329267	0.188537	0.175353	0.203406	0.505903	0.484182	0.526831	0.248467	0.233122	0.263812
CYP	2000	FEMALE	15 plus	0.287483	0.265926	0.308948	0.0946518	0.0878422	0.101849	0.617865	0.597395	0.63815	0.139315	0.127332	0.151298
CYP	2000	MALE	15 plus	0.137507	0.124672	0.150192	0.0714246	0.0656576	0.0771579	0.791069	0.777584	0.805105	0.350016	0.329222	0.370811
CYP	2000	TOTAL	15 plus	0.212174	0.194997	0.22923	0.0829886	0.0767025	0.0894504	0.704837	0.687874	0.721984	0.24261	0.226334	0.258887
CZE	2000	FEMALE	15 plus	0.191751	0.175004	0.208617	0.139196	0.129723	0.149302	0.669053	0.65015	0.688662	0.290011	0.2725	0.307523
CZE	2000	MALE	15 plus	0.0807922	0.0725737	0.0886977	0.0966693	0.089097	0.104714	0.822538	0.811052	0.834986	0.544782	0.523946	0.565617
CZE	2000	TOTAL	15 plus	0.138297	0.125658	0.150846	0.118709	0.110151	0.127822	0.742994	0.727665	0.759153	0.412357	0.393339	0.431374
DEU	2000	FEMALE	15 plus	0.181598	0.166388	0.196807	0.0949104	0.0880303	0.102386	0.723492	0.706593	0.740421	0.244205	0.227992	0.260418
DEU	2000	MALE	15 plus	0.0695499	0.0627287	0.0758999	0.0633465	0.0581147	0.0687722	0.867104	0.858544	0.876203	0.483383	0.457808	0.508958
DEU	2000	TOTAL	15 plus	0.127643	0.116473	0.138586	0.0797114	0.073625	0.0861999	0.792645	0.779762	0.805804	0.361009	0.340275	0.381743
DJI	2000	FEMALE	15 plus	0.930522	0.915558	0.942573	0.0351481	0.0287048	0.0427943	0.0343298	0.0275622	0.0429204	0.00746166	0.00659408	0.00832923
DJI	2000	MALE	15 plus	0.860035	0.831011	0.883701	0.0512731	0.0425226	0.0619241	0.0886918	0.0720998	0.109848	0.0346281	0.0315279	0.0377282
DJI	2000	TOTAL	15 plus	0.895852	0.873972	0.913616	0.0430795	0.0355013	0.0522036	0.0610687	0.0494688	0.0758398	0.0195371	0.0176482	0.0214261
DMA	2000	FEMALE	15 plus	0.364052	0.334895	0.391957	0.199955	0.186047	0.216189	0.435993	0.41162	0.459783	0.182056	0.168126	0.195986
DMA	2000	MALE	15 plus	0.19447	0.175461	0.21378	0.169558	0.157105	0.183565	0.635972	0.614805	0.655962	0.405317	0.38584	0.424793
DMA	2000	TOTAL	15 plus	0.279348	0.25526	0.302961	0.184772	0.171591	0.199894	0.535879	0.513107	0.557771	0.29166	0.275009	0.308311
DNK	2000	FEMALE	15 plus	0.18559	0.172333	0.198742	0.096008	0.0900639	0.102447	0.718402	0.70431	0.732477	0.242095	0.226402	0.257787
DNK	2000	MALE	15 plus	0.0727558	0.0664959	0.0788301	0.0656899	0.0610294	0.0704258	0.861554	0.853728	0.869664	0.489113	0.46774	0.510486
DNK	2000	TOTAL	15 plus	0.130293	0.120465	0.139976	0.0811499	0.0758349	0.0867542	0.788557	0.777536	0.799709	0.363144	0.344726	0.381563
DOM	2000	FEMALE	15 plus	0.357141	0.328441	0.385099	0.191598	0.17816	0.207112	0.451261	0.426312	0.475288	0.180132	0.166302	0.193963
DOM	2000	MALE	15 plus	0.204223	0.184607	0.224184	0.159937	0.147881	0.1736	0.63584	0.614264	0.656268	0.40219	0.382746	0.421635
DOM	2000	TOTAL	15 plus	0.279921	0.255809	0.303841	0.17561	0.16287	0.190189	0.544469	0.521223	0.566678	0.289151	0.272529	0.305773
DZA	2000	FEMALE	15 plus	0.925503	0.916316	0.933754	0.03619	0.0317185	0.0413467	0.0383073	0.0336706	0.0435614	0.00509841	0.00438298	0.00581384
DZA	2000	MALE	15 plus	0.848999	0.832722	0.863368	0.0527428	0.046463	0.0597148	0.0982586	0.0880904	0.109897	0.0243462	0.0213588	0.0273336
DZA	2000	TOTAL	15 plus	0.886601	0.873809	0.897963	0.044607	0.0392159	0.0506867	0.0687921	0.0613426	0.0772925	0.0144791	0.012653	0.0163052
ECU	2000	FEMALE	15 plus	0.166296	0.152684	0.180738	0.279731	0.265138	0.294358	0.553973	0.536609	0.570697	0.216402	0.188923	0.24388
ECU	2000	MALE	15 plus	0.0892961	0.0812646	0.0977926	0.210926	0.197907	0.224693	0.699778	0.684474	0.714855	0.442149	0.4079	0.476399
ECU	2000	TOTAL	15 plus	0.128103	0.117259	0.139595	0.245602	0.23179	0.259803	0.626295	0.609953	0.642202	0.329852	0.299138	0.360567
EGY	2000	FEMALE	15 plus	0.925341	0.915486	0.934126	0.0365405	0.0317758	0.0420131	0.0381183	0.0332911	0.0435374	0.00453747	0.0038372	0.00523775
EGY	2000	MALE	15 plus	0.847115	0.829875	0.86238	0.0534852	0.0468282	0.0608281	0.0993994	0.0888698	0.111519	0.0214306	0.0186074	0.0242537
EGY	2000	TOTAL	15 plus	0.886121	0.872563	0.898155	0.0450361	0.0393226	0.0514464	0.068843	0.0611568	0.0776218	0.0126729	0.0109469	0.014399
ERI	2000	FEMALE	15 plus	0.832327	0.813726	0.848141	0.0739175	0.066511	0.0823425	0.0937551	0.0823264	0.107584	0.0238929	0.021628	0.0261579
ERI	2000	MALE	15 plus	0.695363	0.667377	0.72005	0.0950706	0.0855016	0.105006	0.209566	0.188037	0.234271	0.0873117	0.0809942	0.0936293
ERI	2000	TOTAL	15 plus	0.767005	0.743928	0.787051	0.0840061	0.0755682	0.0931514	0.148989	0.132743	0.168005	0.0520722	0.0479637	0.0561807
ESP	2000	FEMALE	15 plus	0.193854	0.178367	0.209374	0.091533	0.0852635	0.0984397	0.714613	0.698298	0.730485	0.273226	0.255775	0.290676
ESP	2000	MALE	15 plus	0.0786516	0.0712746	0.0860618	0.0632685	0.0583103	0.0683696	0.85808	0.84926	0.867211	0.527921	0.505884	0.549958
ESP	2000	TOTAL	15 plus	0.137904	0.126356	0.149485	0.0778058	0.0721732	0.0838356	0.784291	0.771616	0.796889	0.396903	0.377304	0.416501
EST	2000	FEMALE	15 plus	0.167108	0.14668	0.1884	0.182626	0.167039	0.199262	0.650265	0.625971	0.674315	0.165205	0.145212	0.185199
EST	2000	MALE	15 plus	0.0709337	0.0612298	0.0815447	0.124375	0.112812	0.137411	0.804692	0.787572	0.821555	0.381268	0.349909	0.412627
EST	2000	TOTAL	15 plus	0.123329	0.107782	0.139759	0.15611	0.142354	0.171107	0.720561	0.699533	0.74134	0.267638	0.242444	0.292832
ETH	2000	FEMALE	15 plus	0.819633	0.80035	0.836084	0.0770898	0.0694457	0.0855859	0.103277	0.0910577	0.117774	0.0267951	0.0243093	0.0292808
ETH	2000	MALE	15 plus	0.676102	0.648228	0.701067	0.097243	0.0877375	0.107177	0.226655	0.20455	0.25167	0.0954809	0.0887456	0.102216
ETH	2000	TOTAL	15 plus	0.748656	0.725124	0.769317	0.0870557	0.0784911	0.0962628	0.164289	0.14718	0.183987	0.0587424	0.0542363	0.0632484
FIN	2000	FEMALE	15 plus	0.199093	0.184932	0.213808	0.0969667	0.090777	0.103652	0.70394	0.688353	0.718562	0.30493	0.286549	0.323312
FIN	2000	MALE	15 plus	0.080192	0.0732047	0.0874135	0.0663593	0.0615852	0.0713924	0.853449	0.844657	0.862096	0.57019	0.550408	0.589971
FIN	2000	TOTAL	15 plus	0.141654	0.130958	0.152749	0.0821807	0.0766749	0.0880677	0.776166	0.763861	0.787901	0.434377	0.415446	0.453307
FJI	2000	FEMALE	15 plus	0.657082	0.630457	0.68187	0.163659	0.150006	0.17725	0.17926	0.16449	0.196149	0.0635024	0.0582888	0.068716
FJI	2000	MALE	15 plus	0.475421	0.447541	0.502364	0.180194	0.16648	0.19357	0.344385	0.323932	0.366691	0.182084	0.171303	0.192864
FJI	2000	TOTAL	15 plus	0.565342	0.538083	0.591219	0.172009	0.158326	0.185491	0.262649	0.245009	0.282273	0.121068	0.113098	0.129038
FRA	2000	FEMALE	15 plus	0.186527	0.171196	0.20154	0.0940781	0.0874762	0.101269	0.719395	0.703191	0.735942	0.243662	0.227425	0.259899
FRA	2000	MALE	15 plus	0.0753842	0.0681031	0.0822228	0.064736	0.059551	0.0701041	0.85988	0.851025	0.869331	0.484316	0.459368	0.509264
FRA	2000	TOTAL	15 plus	0.133306	0.12183	0.144404	0.0800276	0.0741042	0.0863457	0.786666	0.773981	0.799816	0.358662	0.338309	0.379014
FSM	2000	FEMALE	15 plus	0.624726	0.598173	0.650685	0.168367	0.155033	0.181884	0.206908	0.19058	0.224829	0.111401	0.105154	0.117648
FSM	2000	MALE	15 plus	0.448569	0.421797	0.474003	0.177817	0.165008	0.190865	0.373615	0.352273	0.395581	0.27414	0.264289	0.283991
FSM	2000	TOTAL	15 plus	0.537215	0.510553	0.562913	0.173061	0.159988	0.186346	0.289724	0.270905	0.309655	0.189641	0.18159	0.197692
GAB	2000	FEMALE	15 plus	0.380161	0.349262	0.409906	0.141009	0.11574	0.167226	0.47883	0.450359	0.510948	0.325286	0.299733	0.350839
GAB	2000	MALE	15 plus	0.219968	0.19825	0.241827	0.117826	0.0965406	0.139367	0.662206	0.634886	0.689803	0.573932	0.551876	0.595988
GAB	2000	TOTAL	15 plus	0.300801	0.274451	0.326639	0.129524	0.106229	0.153425	0.569675	0.541774	0.599553	0.444133	0.419981	0.468284
GBR	2000	FEMALE	15 plus	0.193025	0.178723	0.207024	0.0955189	0.0894255	0.102085	0.711456	0.696598	0.726257	0.239197	0.223409	0.254985
GBR	2000	MALE	15 plus	0.0779468	0.0710582	0.0846601	0.0664561	0.0615787	0.0714081	0.855597	0.847227	0.864261	0.485031	0.463129	0.506933
GBR	2000	TOTAL	15 plus	0.137629	0.126896	0.148122	0.0815289	0.0760208	0.0873178	0.780842	0.769107	0.792688	0.357366	0.338692	0.376039
GEO	2000	FEMALE	15 plus	0.333135	0.300564	0.366724	0.235084	0.218879	0.251864	0.431781	0.405284	0.457982	0.14788	0.13601	0.15975
GEO	2000	MALE	15 plus	0.172307	0.151361	0.193611	0.197703	0.183869	0.211902	0.629991	0.606716	0.653105	0.355093	0.335767	0.37442
GEO	2000	TOTAL	15 plus	0.260397	0.233084	0.28843	0.218177	0.203045	0.233791	0.521426	0.496386	0.54623	0.242426	0.227216	0.257635
GHA	2000	FEMALE	15 plus	0.566502	0.540165	0.595882	0.0946779	0.0855281	0.103416	0.33882	0.313362	0.362377	0.13139	0.121622	0.141158
GHA	2000	MALE	15 plus	0.377596	0.352448	0.405024	0.089495	0.081161	0.0979037	0.532909	0.50665	0.55721	0.329182	0.312452	0.345912
GHA	2000	TOTAL	15 plus	0.474111	0.448356	0.502537	0.092143	0.0833922	0.10072	0.433746	0.407896	0.457666	0.225245	0.212168	0.238321
GIN	2000	FEMALE	15 plus	0.889434	0.873328	0.903682	0.0396881	0.0343025	0.045451	0.0708783	0.0608918	0.0824005	0.0178681	0.0159935	0.0197427
GIN	2000	MALE	15 plus	0.77617	0.74761	0.801692	0.0544781	0.0473798	0.0616503	0.169352	0.148727	0.192761	0.0672131	0.061841	0.0725852
GIN	2000	TOTAL	15 plus	0.834974	0.81288	0.854643	0.0467995	0.0405903	0.05324	0.118227	0.103125	0.135464	0.0393868	0.0359296	0.042844
GMB	2000	FEMALE	15 plus	0.758488	0.7361	0.777867	0.0505043	0.0399339	0.0629598	0.191007	0.156049	0.23176	0.0573427	0.0517033	0.0629821
GMB	2000	MALE	15 plus	0.535558	0.505509	0.56274	0.0895709	0.0796572	0.100804	0.374871	0.314268	0.439487	0.183897	0.169239	0.198554
GMB	2000	TOTAL	15 plus	0.650253	0.624145	0.673419	0.0694717	0.0592202	0.0813337	0.280276	0.232867	0.332614	0.114817	0.104997	0.124637
GNB	2000	FEMALE	15 plus	0.727578	0.706635	0.748395	0.0741659	0.0666478	0.081596	0.198256	0.181719	0.214986	0.0716564	0.0658861	0.0774267
GNB	2000	MALE	15 plus	0.550739	0.525165	0.576867	0.0825111	0.0745096	0.0904228	0.36675	0.344092	0.389534	0.214594	0.202509	0.22668
GNB	2000	TOTAL	15 plus	0.64374	0.620601	0.667075	0.0781223	0.070375	0.0857807	0.278138	0.258699	0.297738	0.133999	0.125356	0.142642
GNQ	2000	FEMALE	15 plus	0.395069	0.366145	0.422664	0.134469	0.11037	0.159683	0.470462	0.443456	0.499967	0.322636	0.299357	0.345915
GNQ	2000	MALE	15 plus	0.226949	0.206408	0.24762	0.111273	0.0912844	0.131724	0.661777	0.636424	0.687728	0.568393	0.548279	0.588508
GNQ	2000	TOTAL	15 plus	0.31007	0.285385	0.334164	0.122741	0.100721	0.145548	0.567188	0.541018	0.594896	0.442635	0.420689	0.46458
GRC	2000	FEMALE	15 plus	0.243706	0.225575	0.261941	0.0951013	0.0885184	0.10252	0.661193	0.643393	0.678252	0.19725	0.182471	0.212029
GRC	2000	MALE	15 plus	0.103883	0.0942538	0.113438	0.0701437	0.0647085	0.0756935	0.825973	0.815109	0.836928	0.441204	0.420305	0.462102
GRC	2000	TOTAL	15 plus	0.174428	0.160509	0.188362	0.0827356	0.0767213	0.0892284	0.742837	0.728474	0.756871	0.317676	0.299928	0.335424
GRD	2000	FEMALE	15 plus	0.370691	0.341688	0.398681	0.199129	0.185188	0.215244	0.43018	0.406221	0.453704	0.172456	0.159089	0.185824
GRD	2000	MALE	15 plus	0.205256	0.185674	0.225053	0.169539	0.157053	0.183577	0.625206	0.603853	0.645482	0.390705	0.371394	0.410016
GRD	2000	TOTAL	15 plus	0.28794	0.26365	0.311833	0.184328	0.171115	0.199404	0.527732	0.505076	0.549631	0.279563	0.263285	0.295841
GTM	2000	FEMALE	15 plus	0.505082	0.470062	0.542607	0.226522	0.203272	0.249765	0.268395	0.244423	0.291712	0.0824794	0.074492	0.0904669
GTM	2000	MALE	15 plus	0.341146	0.310477	0.373621	0.220545	0.198748	0.241977	0.438309	0.410819	0.46514	0.214936	0.199414	0.230459
GTM	2000	TOTAL	15 plus	0.424841	0.39195	0.459894	0.223596	0.201058	0.245953	0.351562	0.325868	0.376599	0.14544	0.133852	0.157029
GUY	2000	FEMALE	15 plus	0.465112	0.433356	0.494675	0.183057	0.169243	0.198954	0.35183	0.32933	0.374907	0.0804078	0.071924	0.0888917
GUY	2000	MALE	15 plus	0.284171	0.260228	0.308132	0.166387	0.153566	0.180606	0.549442	0.526518	0.571498	0.22045	0.20278	0.238119
GUY	2000	TOTAL	15 plus	0.375673	0.347779	0.402467	0.174817	0.161494	0.189885	0.44951	0.4268	0.472082	0.146739	0.133872	0.159606
HND	2000	FEMALE	15 plus	0.502839	0.467953	0.540236	0.222989	0.200084	0.246331	0.274172	0.249964	0.297573	0.0852292	0.0770081	0.0934503
HND	2000	MALE	15 plus	0.338716	0.308049	0.370976	0.21396	0.193025	0.234828	0.447324	0.419922	0.473627	0.221947	0.206082	0.237813
HND	2000	TOTAL	15 plus	0.420502	0.387733	0.455322	0.218459	0.196542	0.24056	0.361038	0.335227	0.385895	0.152382	0.140395	0.164368
HRV	2000	FEMALE	15 plus	0.242455	0.223629	0.261078	0.143569	0.134255	0.1531	0.613976	0.596447	0.631641	0.209904	0.194543	0.225266
HRV	2000	MALE	15 plus	0.104668	0.0947519	0.114345	0.104694	0.0975625	0.112296	0.790639	0.779387	0.802385	0.453226	0.43242	0.474033
HRV	2000	TOTAL	15 plus	0.177154	0.162551	0.191537	0.125145	0.116866	0.133762	0.697701	0.683147	0.712561	0.327159	0.309277	0.34504
HTI	2000	FEMALE	15 plus	0.455756	0.424354	0.486352	0.179111	0.165176	0.195106	0.365133	0.340275	0.388983	0.137023	0.125435	0.148611
HTI	2000	MALE	15 plus	0.283924	0.259498	0.308577	0.160437	0.147678	0.175088	0.55564	0.531756	0.578407	0.325861	0.307191	0.344531
HTI	2000	TOTAL	15 plus	0.37109	0.343125	0.398758	0.16991	0.156554	0.185243	0.459	0.434622	0.482317	0.226994	0.212012	0.241977
HUN	2000	FEMALE	15 plus	0.222147	0.204511	0.239713	0.141484	0.132332	0.150906	0.636368	0.619085	0.6537	0.262022	0.245034	0.279009
HUN	2000	MALE	15 plus	0.0951272	0.0860911	0.104041	0.100728	0.0937943	0.108157	0.804145	0.793467	0.815582	0.517576	0.497454	0.537697
HUN	2000	TOTAL	15 plus	0.162625	0.149018	0.176136	0.122385	0.114273	0.130873	0.71499	0.700802	0.729559	0.382956	0.364618	0.401294
IDN	2000	FEMALE	15 plus	0.905849	0.887553	0.920762	0.0447442	0.0373713	0.0534705	0.049407	0.0406427	0.0605439	0.00577987	0.00484311	0.00671663
IDN	2000	MALE	15 plus	0.808646	0.775742	0.835853	0.0647904	0.0549693	0.0760609	0.126564	0.10641	0.151547	0.0250939	0.021962	0.0282258
IDN	2000	TOTAL	15 plus	0.857424	0.831851	0.878462	0.0547309	0.0461384	0.0647247	0.0878452	0.0734067	0.10588	0.0145541	0.0125926	0.0165157
IND	2000	FEMALE	15 plus	0.774186	0.750868	0.7945	0.0679819	0.0602849	0.0766602	0.157832	0.142267	0.175271	0.0420428	0.0375108	0.0465749
IND	2000	MALE	15 plus	0.588233	0.558854	0.616282	0.0817376	0.0730703	0.0910491	0.330029	0.304733	0.356053	0.135265	0.123613	0.146917
IND	2000	TOTAL	15 plus	0.67844	0.652001	0.702736	0.0750647	0.0668681	0.0840689	0.246496	0.22592	0.268355	0.0881173	0.0800251	0.0962095
IRL	2000	FEMALE	15 plus	0.152054	0.13794	0.166587	0.0874283	0.0804019	0.0949686	0.760518	0.743598	0.777649	0.331512	0.312917	0.350106
IRL	2000	MALE	15 plus	0.0660173	0.0590191	0.0727024	0.0594118	0.054088	0.0650774	0.874571	0.865212	0.884557	0.578087	0.551607	0.604567
IRL	2000	TOTAL	15 plus	0.109704	0.0990923	0.120373	0.0736376	0.0674492	0.0802551	0.816659	0.803461	0.830273	0.451784	0.429369	0.474199
IRN	2000	FEMALE	15 plus	0.984829	0.98087	0.988532	0.00873708	0.00655142	0.0110367	0.00643421	0.00480867	0.00833334	0.000636938	0.000504352	0.000769524
IRN	2000	MALE	15 plus	0.967855	0.95949	0.975227	0.0139789	0.0105938	0.0175505	0.0181657	0.013854	0.0232809	0.00384742	0.00333915	0.00435569
IRN	2000	TOTAL	15 plus	0.976216	0.970022	0.981781	0.0113968	0.00860253	0.0143418	0.0123868	0.00939828	0.0159177	0.00220111	0.0018824	0.00251982
IRQ	2000	FEMALE	15 plus	0.921896	0.912476	0.930424	0.0380175	0.0333879	0.043293	0.0400867	0.0353158	0.0454705	0.00540856	0.00467199	0.00614512
IRQ	2000	MALE	15 plus	0.845164	0.828978	0.859659	0.0536484	0.0473328	0.0606976	0.101188	0.0909877	0.112928	0.025632	0.0225444	0.0287195
IRQ	2000	TOTAL	15 plus	0.884567	0.871856	0.895998	0.0456216	0.0401718	0.0517599	0.0698111	0.0623989	0.0782872	0.0146707	0.0128552	0.0164861
ISL	2000	FEMALE	15 plus	0.225239	0.209912	0.241911	0.0978966	0.0913962	0.104881	0.676864	0.659787	0.692385	0.264461	0.246894	0.282028
ISL	2000	MALE	15 plus	0.100378	0.0919517	0.109647	0.0711025	0.0658622	0.0765899	0.82852	0.817472	0.838899	0.534861	0.513839	0.555882
ISL	2000	TOTAL	15 plus	0.163144	0.151248	0.176134	0.0845714	0.0786977	0.0908111	0.752285	0.738206	0.765249	0.398562	0.37934	0.417784
ISR	2000	FEMALE	15 plus	0.412167	0.38115	0.442564	0.0979438	0.0894115	0.106817	0.489889	0.461017	0.518273	0.0812221	0.0728011	0.089643
ISR	2000	MALE	15 plus	0.21935	0.198561	0.240862	0.0828602	0.0751446	0.0907094	0.69779	0.67548	0.719532	0.227467	0.208584	0.246351
ISR	2000	TOTAL	15 plus	0.318458	0.292412	0.344538	0.0906132	0.0824778	0.0989886	0.590928	0.565246	0.616084	0.150301	0.13694	0.163661
ITA	2000	FEMALE	15 plus	0.206755	0.192236	0.221199	0.0991992	0.0930353	0.105898	0.694046	0.678978	0.708671	0.233357	0.218043	0.24867
ITA	2000	MALE	15 plus	0.0812514	0.0742828	0.0882061	0.0693105	0.0642891	0.0743349	0.849438	0.840873	0.858067	0.484157	0.46421	0.504104
ITA	2000	TOTAL	15 plus	0.14665	0.135747	0.157508	0.0848853	0.0792685	0.0907823	0.768465	0.756511	0.780218	0.354536	0.337057	0.372014
JAM	2000	FEMALE	15 plus	0.453931	0.423277	0.483932	0.186144	0.171768	0.202499	0.359925	0.33534	0.383305	0.130527	0.11946	0.141595
JAM	2000	MALE	15 plus	0.277254	0.2533	0.301541	0.168979	0.155644	0.184105	0.553767	0.530143	0.576661	0.312064	0.293834	0.330293
JAM	2000	TOTAL	15 plus	0.367593	0.340213	0.394802	0.177756	0.163888	0.19351	0.454651	0.430535	0.477793	0.216355	0.201866	0.230844
JOR	2000	FEMALE	15 plus	0.924413	0.91481	0.932935	0.0360666	0.0315275	0.0413243	0.0395202	0.0347022	0.045006	0.00562756	0.00486106	0.00639406
JOR	2000	MALE	15 plus	0.845049	0.828331	0.859883	0.0522886	0.0459573	0.0593651	0.102663	0.0919783	0.114882	0.0269672	0.0237128	0.0302215
JOR	2000	TOTAL	15 plus	0.882783	0.869448	0.894616	0.0445758	0.0390966	0.0507875	0.0726413	0.0647462	0.0816592	0.0165079	0.0144698	0.0185459
JPN	2000	FEMALE	15 plus	0.196323	0.1799	0.213301	0.175704	0.166128	0.18648	0.627973	0.609268	0.645106	0.33153	0.315056	0.348004
JPN	2000	MALE	15 plus	0.0803715	0.0727203	0.088567	0.126926	0.118783	0.136055	0.792702	0.77996	0.804722	0.590578	0.575522	0.605634
JPN	2000	TOTAL	15 plus	0.139942	0.127784	0.152649	0.151986	0.143107	0.161961	0.708072	0.692267	0.722719	0.459699	0.444023	0.475375
KAZ	2000	FEMALE	15 plus	0.630937	0.593486	0.666074	0.17632	0.158675	0.194831	0.192742	0.168989	0.218126	0.0492422	0.0442737	0.0542107
KAZ	2000	MALE	15 plus	0.434567	0.39554	0.473376	0.191211	0.173609	0.208649	0.374222	0.340879	0.408869	0.15911	0.146732	0.171489
KAZ	2000	TOTAL	15 plus	0.539415	0.501229	0.576263	0.18326	0.165635	0.201271	0.277325	0.249102	0.307026	0.0975631	0.0893039	0.105822
KEN	2000	FEMALE	15 plus	0.695027	0.671871	0.716487	0.106797	0.0967326	0.118102	0.198175	0.180366	0.216628	0.0666354	0.0614129	0.0718579
KEN	2000	MALE	15 plus	0.518556	0.493005	0.543925	0.113763	0.103025	0.125235	0.36768	0.343395	0.39195	0.190434	0.17952	0.201349
KEN	2000	TOTAL	15 plus	0.608325	0.583991	0.631705	0.11022	0.0998242	0.121607	0.281455	0.260465	0.302766	0.124336	0.11642	0.132251
KGZ	2000	FEMALE	15 plus	0.735165	0.706078	0.762933	0.133558	0.118928	0.149562	0.131277	0.113753	0.149797	0.0323538	0.0290364	0.0356712
KGZ	2000	MALE	15 plus	0.56363	0.526766	0.599606	0.158969	0.143384	0.175409	0.277401	0.248844	0.307668	0.114429	0.105343	0.123515
KGZ	2000	TOTAL	15 plus	0.65315	0.620345	0.684843	0.145708	0.130621	0.16192	0.201142	0.178343	0.225279	0.070029	0.0640497	0.0760083
KHM	2000	FEMALE	15 plus	0.606193	0.572329	0.639237	0.120465	0.108837	0.132214	0.273342	0.247813	0.299569	0.0796873	0.072718	0.0866567
KHM	2000	MALE	15 plus	0.412525	0.381775	0.442767	0.117992	0.108049	0.128549	0.469482	0.442022	0.496807	0.21022	0.195872	0.224568
KHM	2000	TOTAL	15 plus	0.513115	0.480747	0.544812	0.119277	0.108458	0.130453	0.367609	0.341151	0.394363	0.139265	0.128933	0.149597
KIR	2000	FEMALE	15 plus	0.659068	0.632014	0.685003	0.159024	0.145317	0.172453	0.181909	0.166172	0.199353	0.0899706	0.0843049	0.0956363
KIR	2000	MALE	15 plus	0.480547	0.452863	0.507671	0.173229	0.160215	0.18615	0.346224	0.325177	0.368503	0.230047	0.220167	0.239927
KIR	2000	TOTAL	15 plus	0.5739	0.546545	0.600402	0.1658	0.152424	0.178988	0.2603	0.242029	0.28005	0.154138	0.146485	0.161791
KNA	2000	FEMALE	15 plus	0.361158	0.333871	0.387975	0.207716	0.193359	0.223442	0.431127	0.408538	0.453558	0.166192	0.153123	0.17926
KNA	2000	MALE	15 plus	0.197679	0.179696	0.216603	0.175028	0.162487	0.188789	0.627292	0.606789	0.6466	0.37719	0.3582	0.396181
KNA	2000	TOTAL	15 plus	0.280437	0.257745	0.303357	0.191576	0.178115	0.206331	0.527987	0.506428	0.548876	0.268125	0.252196	0.284053
KOR	2000	FEMALE	15 plus	0.173818	0.15695	0.190673	0.14813	0.138996	0.158662	0.678052	0.659067	0.696163	0.356449	0.338431	0.374467
KOR	2000	MALE	15 plus	0.0797397	0.0713121	0.0885969	0.101757	0.0941704	0.110423	0.818504	0.805928	0.830643	0.613694	0.597578	0.629811
KOR	2000	TOTAL	15 plus	0.127135	0.114456	0.140021	0.125119	0.116753	0.134725	0.747746	0.731942	0.762893	0.482376	0.465438	0.499314
KWT	2000	FEMALE	15 plus	0.985991	0.983517	0.988536	0.00758353	0.00611239	0.00907871	0.00642583	0.00502004	0.00783935	0.000780543	0.000647582	0.000913505
KWT	2000	MALE	15 plus	0.968854	0.963446	0.974226	0.0121544	0.00985842	0.0146133	0.0189912	0.0151269	0.0229616	0.00460102	0.00405004	0.00515201
KWT	2000	TOTAL	15 plus	0.975461	0.971185	0.979743	0.0103921	0.00841415	0.0124795	0.0141467	0.0112302	0.0171312	0.00309721	0.00270887	0.00348554
LAO	2000	FEMALE	15 plus	0.415985	0.383846	0.44834	0.13783	0.126182	0.149523	0.446185	0.417575	0.47463	0.20845	0.194555	0.222344
LAO	2000	MALE	15 plus	0.248593	0.224979	0.271843	0.116802	0.106777	0.127374	0.634605	0.61071	0.659	0.449494	0.43131	0.467679
LAO	2000	TOTAL	15 plus	0.332774	0.304873	0.360604	0.127377	0.116536	0.138513	0.539849	0.513582	0.56628	0.325377	0.309418	0.341335
LBN	2000	FEMALE	15 plus	0.842619	0.808896	0.871694	0.069253	0.0555806	0.0845758	0.0881277	0.0709133	0.108318	0.0163723	0.0140489	0.0186958
LBN	2000	MALE	15 plus	0.701928	0.65287	0.746517	0.0918493	0.0761155	0.109239	0.206223	0.173564	0.24355	0.0668291	0.0587643	0.0748939
LBN	2000	TOTAL	15 plus	0.774051	0.732854	0.810687	0.0802657	0.0655887	0.096596	0.145684	0.120942	0.174226	0.0398343	0.0348348	0.0448337
LBR	2000	FEMALE	15 plus	0.57248	0.545289	0.602608	0.0941603	0.0849542	0.102822	0.333359	0.306558	0.357078	0.128795	0.119117	0.138473
LBR	2000	MALE	15 plus	0.375246	0.34962	0.403941	0.0900437	0.0816919	0.0985489	0.534711	0.506997	0.559807	0.321886	0.305101	0.338672
LBR	2000	TOTAL	15 plus	0.47675	0.450318	0.506182	0.0921623	0.0833708	0.100748	0.431088	0.403844	0.455476	0.220389	0.207326	0.233452
LBY	2000	FEMALE	15 plus	0.984148	0.980423	0.987726	0.00906618	0.0069196	0.0112274	0.00678609	0.00521011	0.00857637	0.000575952	0.000441597	0.000710307
LBY	2000	MALE	15 plus	0.965951	0.957969	0.973147	0.0146363	0.0113185	0.0181232	0.0194129	0.0151442	0.0243198	0.00350084	0.00299023	0.00401146
LBY	2000	TOTAL	15 plus	0.974458	0.968466	0.979963	0.0120323	0.00926202	0.0148994	0.0135099	0.0105	0.0169598	0.00210407	0.00177003	0.0024381
LCA	2000	FEMALE	15 plus	0.319657	0.291754	0.34694	0.198146	0.184146	0.214124	0.482197	0.456772	0.506942	0.204259	0.189143	0.219374
LCA	2000	MALE	15 plus	0.175695	0.157575	0.194077	0.162006	0.149515	0.175986	0.662299	0.641424	0.6826	0.438909	0.418875	0.458942
LCA	2000	TOTAL	15 plus	0.249225	0.226109	0.272154	0.180465	0.167203	0.195466	0.57031	0.54711	0.592881	0.3153	0.29783	0.332771
LKA	2000	FEMALE	15 plus	0.634282	0.600353	0.666512	0.121426	0.109304	0.133743	0.244292	0.220582	0.269014	0.0573337	0.051964	0.0627034
LKA	2000	MALE	15 plus	0.42347	0.390564	0.455074	0.129531	0.118437	0.140996	0.446999	0.41977	0.47595	0.161705	0.149643	0.173766
LKA	2000	TOTAL	15 plus	0.530277	0.496852	0.562198	0.125424	0.11381	0.137322	0.344299	0.318853	0.371108	0.107432	0.0988369	0.116027
LSO	2000	FEMALE	15 plus	0.772088	0.746432	0.796341	0.0884518	0.077789	0.100493	0.13946	0.123166	0.156172	0.0546753	0.049891	0.0594596
LSO	2000	MALE	15 plus	0.604588	0.574167	0.63533	0.106027	0.0943891	0.118296	0.289385	0.265222	0.313546	0.172989	0.162391	0.183588
LSO	2000	TOTAL	15 plus	0.691507	0.663559	0.718882	0.0969071	0.085775	0.109058	0.211586	0.191506	0.231882	0.109852	0.102325	0.11738
LTU	2000	FEMALE	15 plus	0.152542	0.133747	0.171965	0.175161	0.160847	0.190497	0.672297	0.649671	0.694884	0.191488	0.169365	0.213612
LTU	2000	MALE	15 plus	0.0648761	0.0559993	0.0744154	0.119361	0.108488	0.131353	0.815763	0.800233	0.831325	0.417945	0.385623	0.450267
LTU	2000	TOTAL	15 plus	0.112653	0.0983712	0.127579	0.149771	0.137023	0.163586	0.737576	0.718178	0.756966	0.296989	0.270289	0.32369
LUX	2000	FEMALE	15 plus	0.121231	0.110169	0.13249	0.103123	0.0955021	0.110733	0.775646	0.762366	0.788752	0.314425	0.295805	0.333046
LUX	2000	MALE	15 plus	0.0460454	0.041245	0.0507996	0.0663714	0.0610342	0.0717645	0.887583	0.880353	0.894998	0.557156	0.531494	0.582819
LUX	2000	TOTAL	15 plus	0.0844998	0.0764969	0.0925807	0.0851684	0.0786631	0.0916951	0.830332	0.820008	0.840658	0.436053	0.413941	0.458166
LVA	2000	FEMALE	15 plus	0.173268	0.151906	0.195594	0.182498	0.166701	0.199517	0.644233	0.619333	0.66875	0.177901	0.156756	0.199046
LVA	2000	MALE	15 plus	0.0738836	0.0636724	0.0850582	0.125074	0.113309	0.138276	0.801042	0.783446	0.818344	0.402197	0.370491	0.433903
LVA	2000	TOTAL	15 plus	0.128896	0.112512	0.146243	0.15686	0.142863	0.172175	0.714244	0.692605	0.73554	0.282401	0.256543	0.308259
MAR	2000	FEMALE	15 plus	0.929118	0.919948	0.937248	0.0340056	0.0297058	0.0391074	0.0368768	0.0322943	0.0420917	0.00533882	0.00459044	0.0060872
MAR	2000	MALE	15 plus	0.853997	0.837674	0.868392	0.0505008	0.0442833	0.0574369	0.0955026	0.0853187	0.106988	0.0258912	0.0226943	0.0290881
MAR	2000	TOTAL	15 plus	0.891978	0.879273	0.903206	0.0421607	0.0369128	0.0481694	0.0658609	0.0585091	0.0741761	0.0150326	0.0131252	0.01694
MDA	2000	FEMALE	15 plus	0.214671	0.195181	0.23596	0.192936	0.173695	0.210958	0.592393	0.565188	0.618121	0.168821	0.14918	0.188462
MDA	2000	MALE	15 plus	0.104144	0.0928119	0.115939	0.142499	0.126177	0.15809	0.753357	0.732041	0.77445	0.389035	0.358704	0.419367
MDA	2000	TOTAL	15 plus	0.163222	0.147529	0.180091	0.169458	0.151575	0.186349	0.66732	0.642856	0.690891	0.271527	0.247031	0.296023
MDG	2000	FEMALE	15 plus	0.66774	0.641974	0.692014	0.111896	0.100951	0.124719	0.220363	0.200374	0.241056	0.0853426	0.0787463	0.0919388
MDG	2000	MALE	15 plus	0.478727	0.452131	0.505892	0.119096	0.107577	0.132058	0.402177	0.375054	0.428005	0.225767	0.213111	0.238424
MDG	2000	TOTAL	15 plus	0.573243	0.547062	0.598963	0.115496	0.104264	0.128388	0.311261	0.287705	0.334521	0.153141	0.143558	0.162724
MDV	2000	FEMALE	15 plus	0.930623	0.925597	0.934771	0.0456109	0.0420032	0.0497742	0.0237658	0.0181146	0.0310733	0.0050497	0.00438563	0.00571376
MDV	2000	MALE	15 plus	0.813291	0.804054	0.82107	0.122073	0.110705	0.135121	0.0646358	0.0497994	0.0836831	0.0265192	0.0235539	0.0294845
MDV	2000	TOTAL	15 plus	0.870143	0.862945	0.876162	0.0850246	0.0774163	0.0937674	0.0448329	0.034447	0.0581918	0.015603	0.0137976	0.0174084
MEX	2000	FEMALE	15 plus	0.393484	0.360449	0.42937	0.256207	0.232369	0.279804	0.350309	0.325037	0.374766	0.117867	0.107441	0.128293
MEX	2000	MALE	15 plus	0.239222	0.214132	0.265846	0.230035	0.209366	0.250908	0.530743	0.50397	0.555127	0.29143	0.273441	0.309419
MEX	2000	TOTAL	15 plus	0.319395	0.290176	0.350832	0.243637	0.221321	0.265926	0.436968	0.410975	0.46139	0.19923	0.18524	0.213219
MKD	2000	FEMALE	15 plus	0.529759	0.492106	0.564858	0.126912	0.114104	0.140367	0.34333	0.314464	0.37487	0.0559994	0.0490146	0.0629842
MKD	2000	MALE	15 plus	0.309353	0.278641	0.341202	0.123427	0.111702	0.135591	0.56722	0.536605	0.597345	0.165691	0.14886	0.182521
MKD	2000	TOTAL	15 plus	0.419491	0.385311	0.452965	0.125168	0.112902	0.137978	0.45534	0.425599	0.486172	0.109847	0.0980247	0.12167
MLI	2000	FEMALE	15 plus	0.9092	0.888444	0.926282	0.0323748	0.0264333	0.0396874	0.0584255	0.0465684	0.0722753	0.0177104	0.0159525	0.0194683
MLI	2000	MALE	15 plus	0.813294	0.776444	0.84506	0.0452105	0.0374742	0.0544769	0.141496	0.116386	0.170568	0.0705187	0.0653302	0.0757072
MLI	2000	TOTAL	15 plus	0.860909	0.83205	0.885385	0.0388379	0.0319926	0.0471342	0.100253	0.081723	0.121768	0.0420011	0.0385954	0.0454068
MLT	2000	FEMALE	15 plus	0.275466	0.25531	0.29695	0.0945258	0.0875318	0.102593	0.630008	0.609066	0.649272	0.233751	0.21637	0.251132
MLT	2000	MALE	15 plus	0.123357	0.112292	0.13519	0.0703524	0.064787	0.0765096	0.80629	0.792802	0.818784	0.499472	0.476995	0.521948
MLT	2000	TOTAL	15 plus	0.200573	0.184893	0.217305	0.0826237	0.0763331	0.0897504	0.716803	0.699531	0.732733	0.365323	0.345523	0.385124
MMR	2000	FEMALE	15 plus	0.648547	0.611822	0.68421	0.113913	0.101416	0.126828	0.237539	0.210281	0.266002	0.043281	0.0373396	0.0492225
MMR	2000	MALE	15 plus	0.445482	0.409543	0.480515	0.119925	0.108611	0.131674	0.434592	0.402432	0.46726	0.106148	0.0920537	0.120243
MMR	2000	TOTAL	15 plus	0.548117	0.51178	0.583468	0.116887	0.104974	0.129225	0.334996	0.305314	0.365539	0.073586	0.0637238	0.0834482
MNG	2000	FEMALE	15 plus	0.451433	0.41197	0.490964	0.211649	0.192852	0.230866	0.336918	0.308141	0.365167	0.0942146	0.0854337	0.102995
MNG	2000	MALE	15 plus	0.285183	0.255467	0.317262	0.190768	0.175262	0.207273	0.524048	0.495328	0.552153	0.238581	0.221584	0.255577
MNG	2000	TOTAL	15 plus	0.369511	0.334851	0.40537	0.20136	0.184184	0.21924	0.429129	0.40038	0.457307	0.165052	0.152281	0.177824
MOZ	2000	FEMALE	15 plus	0.75233	0.73134	0.771611	0.0949919	0.0861287	0.104748	0.152678	0.137791	0.16975	0.0428283	0.0390995	0.0465571
MOZ	2000	MALE	15 plus	0.582457	0.556827	0.607485	0.109848	0.0995996	0.120592	0.307695	0.284331	0.332403	0.132749	0.123722	0.141776
MOZ	2000	TOTAL	15 plus	0.671239	0.648034	0.693263	0.102083	0.0925593	0.112311	0.226678	0.207744	0.247395	0.0834897	0.077336	0.0896434
MRT	2000	FEMALE	15 plus	0.983723	0.979371	0.987691	0.00722903	0.00548379	0.00920564	0.00904822	0.00668496	0.0118644	0.00227186	0.00192954	0.00261418
MRT	2000	MALE	15 plus	0.963704	0.953978	0.972299	0.0112424	0.00853226	0.0142901	0.0250533	0.0186627	0.0324968	0.0115834	0.0105063	0.0126605
MRT	2000	TOTAL	15 plus	0.973777	0.966755	0.980044	0.00922302	0.00699838	0.0117318	0.0170001	0.0126359	0.0221153	0.0066573	0.00595943	0.00735518
MUS	2000	FEMALE	15 plus	0.518693	0.484759	0.551296	0.141434	0.128843	0.153893	0.339873	0.314222	0.367887	0.0856644	0.0779056	0.0934232
MUS	2000	MALE	15 plus	0.310059	0.281357	0.337344	0.133091	0.12181	0.144553	0.55685	0.530947	0.584477	0.243357	0.22651	0.260204
MUS	2000	TOTAL	15 plus	0.415074	0.383739	0.445036	0.13729	0.12535	0.149254	0.447636	0.42186	0.475457	0.163252	0.151048	0.175455
MWI	2000	FEMALE	15 plus	0.710115	0.686988	0.730456	0.105009	0.0956702	0.115716	0.184875	0.168351	0.202957	0.0618098	0.0571705	0.0664491
MWI	2000	MALE	15 plus	0.528533	0.502494	0.554041	0.117522	0.106516	0.128434	0.353945	0.32995	0.379031	0.185662	0.175732	0.195592
MWI	2000	TOTAL	15 plus	0.622999	0.598474	0.645819	0.111013	0.100874	0.121818	0.265989	0.24588	0.287431	0.118549	0.111425	0.125673
MYS	2000	FEMALE	15 plus	0.826497	0.796531	0.849718	0.0770017	0.0659537	0.0901929	0.0965017	0.0818635	0.116127	0.0151913	0.0133451	0.0170375
MYS	2000	MALE	15 plus	0.676495	0.632308	0.712024	0.100829	0.0877451	0.114736	0.222677	0.194429	0.257547	0.0570527	0.0513455	0.0627599
MYS	2000	TOTAL	15 plus	0.751111	0.713998	0.780518	0.0889763	0.0769053	0.102527	0.159913	0.138435	0.1872	0.0347697	0.0310891	0.0384502
NAM	2000	FEMALE	15 plus	0.741352	0.714958	0.766347	0.0972115	0.0858791	0.109447	0.161437	0.144005	0.179058	0.0595095	0.0543946	0.0646245
NAM	2000	MALE	15 plus	0.565828	0.53565	0.596009	0.110293	0.0985819	0.122342	0.323879	0.299703	0.348306	0.185454	0.17415	0.196759
NAM	2000	TOTAL	15 plus	0.657723	0.629526	0.685189	0.103444	0.0919314	0.115591	0.238833	0.218188	0.259696	0.116772	0.108822	0.124721
NER	2000	FEMALE	15 plus	0.918695	0.897113	0.935938	0.0293838	0.0233389	0.0371376	0.0519216	0.0400129	0.0661604	0.0116787	0.0101009	0.0132566
NER	2000	MALE	15 plus	0.829568	0.790053	0.862512	0.0409192	0.033071	0.0507489	0.129512	0.103488	0.160391	0.0474402	0.0425972	0.0522832
NER	2000	TOTAL	15 plus	0.87418	0.843641	0.899265	0.0351453	0.0281997	0.0439359	0.0906751	0.071716	0.113225	0.0278276	0.0247198	0.0309353
NGA	2000	FEMALE	15 plus	0.686886	0.662025	0.710365	0.0796849	0.0716287	0.087909	0.233429	0.214833	0.253568	0.0861002	0.0793527	0.0928478
NGA	2000	MALE	15 plus	0.489496	0.461773	0.516443	0.085049	0.076894	0.0934116	0.425455	0.400825	0.450918	0.252205	0.238317	0.266092
NGA	2000	TOTAL	15 plus	0.588278	0.561987	0.613488	0.0823646	0.074259	0.0906579	0.329358	0.307748	0.352157	0.164404	0.154186	0.174623
NIC	2000	FEMALE	15 plus	0.475734	0.441041	0.512636	0.229146	0.206317	0.252281	0.295119	0.270709	0.318744	0.0963985	0.0874446	0.105352
NIC	2000	MALE	15 plus	0.314301	0.285311	0.34533	0.213782	0.193409	0.234519	0.471917	0.444724	0.497604	0.247674	0.23104	0.264307
NIC	2000	TOTAL	15 plus	0.397205	0.365286	0.43125	0.221672	0.200038	0.243641	0.381123	0.355359	0.405751	0.168081	0.155492	0.180671
NIU	2000	FEMALE	15 plus	0.517106	0.486791	0.546633	0.19948	0.18391	0.215197	0.283415	0.26007	0.308153	0.164997	0.15641	0.173584
NIU	2000	MALE	15 plus	0.315148	0.288397	0.342227	0.202852	0.1873	0.218531	0.482001	0.455367	0.509519	0.368603	0.357088	0.380119
NIU	2000	TOTAL	15 plus	0.414283	0.385783	0.442564	0.201197	0.185636	0.216894	0.38452	0.359501	0.410674	0.266397	0.256258	0.276536
NLD	2000	FEMALE	15 plus	0.185505	0.172755	0.198146	0.0975294	0.0917128	0.1038	0.716966	0.703582	0.73048	0.2264	0.211529	0.24127
NLD	2000	MALE	15 plus	0.0743451	0.0681069	0.0803612	0.0665534	0.0620269	0.0711463	0.859102	0.851352	0.867107	0.470107	0.449511	0.490704
NLD	2000	TOTAL	15 plus	0.130946	0.121392	0.140335	0.0823258	0.0771424	0.0877728	0.786728	0.77611	0.797539	0.345777	0.328159	0.363395
NOR	2000	FEMALE	15 plus	0.226835	0.212133	0.242607	0.107415	0.100468	0.114573	0.665751	0.649497	0.680802	0.196455	0.182846	0.210064
NOR	2000	MALE	15 plus	0.0937724	0.0861584	0.102179	0.0767069	0.0712326	0.0821308	0.829521	0.819304	0.839153	0.444964	0.424498	0.46543
NOR	2000	TOTAL	15 plus	0.161535	0.150312	0.173693	0.092345	0.086121	0.0986523	0.74612	0.732829	0.758512	0.319481	0.302526	0.336437
NPL	2000	FEMALE	15 plus	0.772772	0.748937	0.794402	0.0671285	0.0595906	0.0754899	0.1601	0.142896	0.178466	0.0329486	0.0283893	0.0375079
NPL	2000	MALE	15 plus	0.591287	0.561355	0.61997	0.0797825	0.071482	0.0891072	0.328931	0.302354	0.355743	0.0893346	0.0773738	0.101295
NPL	2000	TOTAL	15 plus	0.681788	0.654896	0.706954	0.0734723	0.0655521	0.0823166	0.24474	0.222837	0.267341	0.0604929	0.0523214	0.0686645
NRU	2000	FEMALE	15 plus	0.528269	0.499887	0.556315	0.191807	0.177298	0.206482	0.279925	0.257978	0.302767	0.149805	0.141825	0.157785
NRU	2000	MALE	15 plus	0.351012	0.324652	0.377299	0.184702	0.170482	0.199052	0.464286	0.43908	0.490784	0.342383	0.331197	0.353569
NRU	2000	TOTAL	15 plus	0.437439	0.410094	0.464585	0.188166	0.173805	0.202675	0.374394	0.350777	0.39911	0.246871	0.237162	0.25658
NZL	2000	FEMALE	15 plus	0.169623	0.152877	0.189512	0.104402	0.0959307	0.112972	0.725975	0.708155	0.741733	0.298992	0.271333	0.32665
NZL	2000	MALE	15 plus	0.0724414	0.0640084	0.0820009	0.072688	0.0665248	0.0788918	0.854871	0.844749	0.864789	0.561521	0.531556	0.591486
NZL	2000	TOTAL	15 plus	0.122561	0.109841	0.137448	0.0890438	0.0816903	0.0964678	0.788395	0.774303	0.801325	0.425138	0.39647	0.453807
OMN	2000	FEMALE	15 plus	0.864154	0.844688	0.882915	0.0674183	0.0568	0.0786138	0.0684273	0.0590122	0.0788785	0.0100248	0.008701	0.0113486
OMN	2000	MALE	15 plus	0.73492	0.704949	0.764716	0.0933562	0.0806502	0.107218	0.171723	0.152398	0.193085	0.0418165	0.0365739	0.047059
OMN	2000	TOTAL	15 plus	0.78542	0.759553	0.810903	0.0832207	0.0713305	0.0960408	0.13136	0.115906	0.148458	0.0298194	0.0260542	0.0335846
PAK	2000	FEMALE	15 plus	0.9626	0.960461	0.964263	0.0280818	0.0262873	0.030347	0.00931813	0.00697981	0.0123859	0.00119172	0.000937001	0.00144643
PAK	2000	MALE	15 plus	0.933991	0.929399	0.937605	0.0449756	0.0399488	0.0512969	0.0210333	0.015813	0.0278413	0.00548655	0.00468539	0.00628772
PAK	2000	TOTAL	15 plus	0.947817	0.944411	0.950488	0.0368113	0.0333466	0.0411724	0.0153717	0.0115442	0.0203721	0.00338457	0.00285011	0.00391903
PAN	2000	FEMALE	15 plus	0.429797	0.39619	0.465885	0.248868	0.225097	0.272439	0.321335	0.297008	0.345338	0.0775863	0.0692299	0.0859427
PAN	2000	MALE	15 plus	0.262949	0.236716	0.290716	0.228751	0.20827	0.249593	0.5083	0.481557	0.532769	0.212417	0.194843	0.22999
PAN	2000	TOTAL	15 plus	0.346597	0.316667	0.378536	0.238837	0.216706	0.261047	0.414566	0.389035	0.438802	0.14323	0.130382	0.156079
PER	2000	FEMALE	15 plus	0.139885	0.128612	0.15122	0.268486	0.255153	0.281929	0.591629	0.577027	0.606468	0.254684	0.224773	0.284595
PER	2000	MALE	15 plus	0.0741916	0.0675804	0.0811179	0.198519	0.186803	0.210852	0.727289	0.714103	0.740548	0.492629	0.45926	0.525999
PER	2000	TOTAL	15 plus	0.107433	0.0984629	0.11659	0.233923	0.221389	0.246817	0.658644	0.644741	0.672702	0.373134	0.341643	0.404625
PHL	2000	FEMALE	15 plus	0.511565	0.48046	0.543366	0.134126	0.122909	0.145364	0.354309	0.329289	0.379476	0.106646	0.0979126	0.11538
PHL	2000	MALE	15 plus	0.319028	0.294029	0.344028	0.123558	0.113931	0.133694	0.557415	0.533133	0.581881	0.281161	0.264392	0.297931
PHL	2000	TOTAL	15 plus	0.415318	0.387266	0.443719	0.128843	0.118421	0.13953	0.455839	0.431188	0.480655	0.191732	0.179078	0.204387
PNG	2000	FEMALE	15 plus	0.637684	0.610477	0.663959	0.163213	0.149989	0.176358	0.199103	0.183122	0.217082	0.0998312	0.0938953	0.105767
PNG	2000	MALE	15 plus	0.458498	0.431651	0.484687	0.174353	0.161795	0.187145	0.36715	0.346119	0.389182	0.250713	0.240852	0.260574
PNG	2000	TOTAL	15 plus	0.544363	0.517343	0.570593	0.169015	0.156137	0.181976	0.286622	0.268012	0.306713	0.176765	0.168738	0.184793
POL	2000	FEMALE	15 plus	0.241926	0.22282	0.261184	0.139724	0.130525	0.149163	0.618351	0.600231	0.636084	0.246501	0.2298	0.263203
POL	2000	MALE	15 plus	0.11134	0.100889	0.121817	0.101884	0.0948537	0.109459	0.786776	0.774738	0.798852	0.501659	0.481692	0.521626
POL	2000	TOTAL	15 plus	0.179355	0.164397	0.194406	0.121593	0.113433	0.130139	0.699052	0.683846	0.714075	0.369391	0.351248	0.387533
PRK	2000	FEMALE	15 plus	0.52772	0.467588	0.585675	0.0219351	0.0122243	0.0315159	0.450345	0.400956	0.501606	0.0942666	0.0205715	0.167962
PRK	2000	MALE	15 plus	0.286123	0.242507	0.333846	0.0184751	0.0109944	0.0255454	0.695402	0.654482	0.735218	0.262394	0.101748	0.423039
PRK	2000	TOTAL	15 plus	0.4122	0.359965	0.465263	0.0202807	0.0116362	0.0286611	0.567519	0.522179	0.613307	0.176912	0.0614956	0.292329
PRT	2000	FEMALE	15 plus	0.187572	0.171113	0.204002	0.0887206	0.0822486	0.0960492	0.723707	0.706312	0.740612	0.341264	0.320496	0.362032
PRT	2000	MALE	15 plus	0.0766229	0.0688357	0.0842956	0.0613527	0.0562273	0.0666574	0.862024	0.852677	0.871525	0.598528	0.575019	0.622038
PRT	2000	TOTAL	15 plus	0.134749	0.122419	0.147009	0.0756907	0.0698598	0.0820557	0.78956	0.775997	0.80294	0.46305	0.441074	0.485025
PRY	2000	FEMALE	15 plus	0.314977	0.283952	0.3455	0.259002	0.222476	0.29279	0.426021	0.389233	0.46663	0.0993065	0.0861657	0.112447
PRY	2000	MALE	15 plus	0.184657	0.162763	0.205456	0.216567	0.182556	0.247804	0.598776	0.562364	0.638266	0.256806	0.231513	0.282099
PRY	2000	TOTAL	15 plus	0.249615	0.223169	0.275261	0.237719	0.202454	0.270227	0.512666	0.476067	0.552714	0.178045	0.158859	0.19723
QAT	2000	FEMALE	15 plus	0.701076	0.635738	0.762533	0.156304	0.117851	0.197809	0.14262	0.114054	0.172155	0.0188077	0.0152725	0.0223429
QAT	2000	MALE	15 plus	0.504793	0.434259	0.579353	0.184785	0.145926	0.224139	0.310422	0.264717	0.355188	0.0606653	0.0497645	0.071566
QAT	2000	TOTAL	15 plus	0.559746	0.490667	0.630638	0.176811	0.138066	0.216767	0.263443	0.222536	0.303944	0.0488783	0.0400409	0.0577157
ROU	2000	FEMALE	15 plus	0.199039	0.172073	0.22637	0.126118	0.110821	0.142352	0.674844	0.641577	0.709234	0.303609	0.283361	0.323857
ROU	2000	MALE	15 plus	0.0863784	0.0735103	0.0997677	0.0891303	0.0771109	0.101859	0.824491	0.803938	0.845729	0.557125	0.53164	0.582609
ROU	2000	TOTAL	15 plus	0.145008	0.124803	0.165653	0.108379	0.094654	0.122932	0.746613	0.719444	0.774696	0.428119	0.405419	0.450819
RUS	2000	FEMALE	15 plus	0.435457	0.410655	0.459918	0.0913171	0.0846584	0.0985662	0.473226	0.450755	0.495937	0.10676	0.0919116	0.121609
RUS	2000	MALE	15 plus	0.222907	0.205284	0.239989	0.0754986	0.0699519	0.081666	0.701595	0.684571	0.719253	0.351746	0.313882	0.389609
RUS	2000	TOTAL	15 plus	0.338275	0.316755	0.359362	0.0840846	0.0779343	0.0908391	0.577641	0.557661	0.598041	0.222596	0.197003	0.248189
RWA	2000	FEMALE	15 plus	0.685553	0.6601	0.709765	0.107423	0.0966615	0.119926	0.207023	0.187712	0.227308	0.0810883	0.0747289	0.0874477
RWA	2000	MALE	15 plus	0.516039	0.489238	0.542916	0.114077	0.102789	0.126859	0.369884	0.343415	0.395052	0.216584	0.204136	0.229031
RWA	2000	TOTAL	15 plus	0.606283	0.580199	0.631741	0.110535	0.099527	0.123168	0.283182	0.260523	0.305751	0.140951	0.131849	0.150053
SAU	2000	FEMALE	15 plus	0.979947	0.975436	0.984307	0.0115356	0.0088357	0.0143166	0.00851786	0.00663669	0.0106353	0.00101904	0.000853776	0.0011843
SAU	2000	MALE	15 plus	0.956778	0.947236	0.965754	0.0182623	0.0141726	0.0225211	0.0249593	0.0197134	0.0309856	0.00593185	0.00527108	0.00659262
SAU	2000	TOTAL	15 plus	0.965821	0.958242	0.972995	0.015637	0.0120897	0.0193191	0.0185425	0.0146098	0.0230432	0.00398542	0.00351885	0.004452
SDN	2000	FEMALE	15 plus	0.923239	0.912013	0.933054	0.0369158	0.0317471	0.0428845	0.0398454	0.0343654	0.0461182	0.00444371	0.00371945	0.00516797
SDN	2000	MALE	15 plus	0.84799	0.828231	0.865143	0.0522519	0.0453156	0.0600056	0.0997583	0.0879383	0.113294	0.0207198	0.0178442	0.0235953
SDN	2000	TOTAL	15 plus	0.885892	0.870431	0.899349	0.0445274	0.0384813	0.0513819	0.069581	0.0609543	0.0794584	0.0120315	0.0102996	0.0137633
SEN	2000	FEMALE	15 plus	0.912198	0.891218	0.92919	0.0316565	0.0256774	0.0391962	0.0561457	0.0443273	0.0699664	0.015372	0.0137206	0.0170233
SEN	2000	MALE	15 plus	0.819845	0.782665	0.851531	0.0441245	0.0363172	0.0536034	0.136031	0.110954	0.165208	0.0617479	0.056812	0.0666837
SEN	2000	TOTAL	15 plus	0.867454	0.838626	0.891565	0.0376971	0.0308322	0.0461763	0.094849	0.0766069	0.11611	0.0355764	0.0324291	0.0387236
SGP	2000	FEMALE	15 plus	0.305681	0.274031	0.338592	0.191866	0.176323	0.207514	0.502453	0.470061	0.533425	0.100735	0.0900853	0.111385
SGP	2000	MALE	15 plus	0.152543	0.134194	0.172564	0.151969	0.138431	0.16574	0.695488	0.670253	0.719551	0.257931	0.237162	0.278699
SGP	2000	TOTAL	15 plus	0.227646	0.202774	0.253988	0.171536	0.157014	0.186227	0.600819	0.572074	0.62827	0.178801	0.163131	0.194472
SLB	2000	FEMALE	15 plus	0.670835	0.643357	0.697373	0.15409	0.140276	0.167768	0.175075	0.159051	0.192571	0.0834069	0.0777673	0.0890466
SLB	2000	MALE	15 plus	0.493433	0.464806	0.521582	0.172477	0.158915	0.185816	0.33409	0.312254	0.357033	0.214929	0.204615	0.225242
SLB	2000	TOTAL	15 plus	0.579168	0.551096	0.606538	0.163591	0.149907	0.177094	0.257241	0.238214	0.277552	0.150276	0.142175	0.158376
SLE	2000	FEMALE	15 plus	0.815209	0.799706	0.829539	0.0720199	0.0662695	0.0779182	0.112771	0.0984323	0.128844	0.0241005	0.0211654	0.0270355
SLE	2000	MALE	15 plus	0.626648	0.603968	0.648448	0.0709426	0.0658343	0.075848	0.30241	0.270806	0.337831	0.085274	0.074674	0.095874
SLE	2000	TOTAL	15 plus	0.72288	0.703863	0.740868	0.0714924	0.0660564	0.0769045	0.205627	0.182835	0.231174	0.0520571	0.0456392	0.058475
SLV	2000	FEMALE	15 plus	0.488954	0.454348	0.526127	0.231953	0.208746	0.255087	0.279093	0.255202	0.302239	0.0879263	0.0795998	0.0962528
SLV	2000	MALE	15 plus	0.319357	0.289756	0.350736	0.222858	0.201625	0.243964	0.457785	0.430707	0.483775	0.22798	0.212103	0.243858
SLV	2000	TOTAL	15 plus	0.409858	0.377586	0.444329	0.227712	0.205425	0.249899	0.362431	0.337054	0.386903	0.150998	0.139262	0.162733
SOM	2000	FEMALE	15 plus	0.98797	0.984769	0.990627	0.00715126	0.00554934	0.00905446	0.00487917	0.00364469	0.00644083	0.00088084	0.000733844	0.00102784
SOM	2000	MALE	15 plus	0.975325	0.968758	0.980702	0.0111749	0.00872397	0.0141691	0.0134999	0.010115	0.0177225	0.00495888	0.00442478	0.00549298
SOM	2000	TOTAL	15 plus	0.981741	0.976882	0.985737	0.00913346	0.00711327	0.0115741	0.00912602	0.0068322	0.0119986	0.00276645	0.00243661	0.00309629
STP	2000	FEMALE	15 plus	0.451007	0.415607	0.492791	0.102119	0.0911878	0.112569	0.446874	0.40823	0.479648	0.270983	0.256382	0.285584
STP	2000	MALE	15 plus	0.282102	0.253831	0.315318	0.0889225	0.0796286	0.0986995	0.628975	0.595713	0.657097	0.523421	0.508002	0.53884
STP	2000	TOTAL	15 plus	0.368373	0.336461	0.405965	0.0956631	0.0855327	0.105783	0.535964	0.499953	0.566462	0.391295	0.376299	0.40629
SUR	2000	FEMALE	15 plus	0.50488	0.470864	0.536305	0.181706	0.166838	0.19841	0.313414	0.290538	0.337695	0.065107	0.0578283	0.0723857
SUR	2000	MALE	15 plus	0.316844	0.289811	0.343472	0.171555	0.157681	0.186598	0.5116	0.487075	0.536401	0.187221	0.170956	0.203485
SUR	2000	TOTAL	15 plus	0.41075	0.38023	0.439773	0.176625	0.162254	0.192497	0.412625	0.388924	0.437167	0.122768	0.111211	0.134324
SVK	2000	FEMALE	15 plus	0.223525	0.205588	0.241394	0.137104	0.128202	0.146248	0.639371	0.622059	0.656795	0.260144	0.243029	0.27726
SVK	2000	MALE	15 plus	0.102187	0.0924961	0.111706	0.0981796	0.0913304	0.105471	0.799634	0.788394	0.81136	0.516452	0.496394	0.536509
SVK	2000	TOTAL	15 plus	0.165332	0.15135	0.179197	0.118436	0.110519	0.126692	0.716231	0.701832	0.730923	0.382705	0.364312	0.401098
SVN	2000	FEMALE	15 plus	0.204343	0.18801	0.220367	0.143826	0.134976	0.15313	0.65183	0.634241	0.669745	0.208742	0.193826	0.223657
SVN	2000	MALE	15 plus	0.0865885	0.0783767	0.0945908	0.100207	0.0932187	0.107666	0.813205	0.802697	0.82485	0.446005	0.424579	0.467432
SVN	2000	TOTAL	15 plus	0.147597	0.135177	0.159755	0.122806	0.114853	0.131221	0.729597	0.715421	0.744491	0.323618	0.305632	0.341603
SWE	2000	FEMALE	15 plus	0.217332	0.202996	0.232156	0.10237	0.0959844	0.109194	0.680298	0.664978	0.695036	0.214393	0.200022	0.228764
SWE	2000	MALE	15 plus	0.087193	0.0798001	0.0946083	0.0728801	0.0677381	0.078102	0.839927	0.830879	0.849005	0.462651	0.443273	0.48203
SWE	2000	TOTAL	15 plus	0.153531	0.142599	0.164723	0.0879124	0.0821365	0.093951	0.758557	0.746312	0.77052	0.337109	0.320321	0.353897
SWZ	2000	FEMALE	15 plus	0.669187	0.638284	0.697676	0.109932	0.0977709	0.122926	0.22088	0.199924	0.243274	0.0855303	0.0784091	0.0926514
SWZ	2000	MALE	15 plus	0.493046	0.46152	0.522561	0.114448	0.102601	0.126877	0.392505	0.367271	0.418903	0.250347	0.235601	0.265093
SWZ	2000	TOTAL	15 plus	0.586718	0.555523	0.615687	0.112047	0.100033	0.124776	0.301235	0.278276	0.325504	0.158672	0.14815	0.169195
SYC	2000	FEMALE	15 plus	0.421846	0.391553	0.453984	0.154277	0.142121	0.166997	0.423876	0.397321	0.450276	0.164253	0.152476	0.176031
SYC	2000	MALE	15 plus	0.236366	0.214955	0.258981	0.129886	0.119627	0.140557	0.633748	0.610775	0.656243	0.3812	0.363406	0.398994
SYC	2000	TOTAL	15 plus	0.329217	0.30336	0.356599	0.142096	0.130887	0.153793	0.528687	0.50392	0.553136	0.271491	0.256824	0.286157
SYR	2000	FEMALE	15 plus	0.979161	0.97688	0.981327	0.0130721	0.011829	0.0143991	0.00776732	0.00613121	0.00953849	0.00146921	0.00127651	0.00166191
SYR	2000	MALE	15 plus	0.966924	0.962167	0.971408	0.0116921	0.0103603	0.0131329	0.0213837	0.01714	0.0262425	0.00822876	0.00718112	0.00927639
SYR	2000	TOTAL	15 plus	0.973014	0.969489	0.976345	0.0123789	0.0110913	0.0137631	0.014607	0.011661	0.0179291	0.00468519	0.00408579	0.00528459
TCD	2000	FEMALE	15 plus	0.813525	0.795557	0.830307	0.0579207	0.0517735	0.064117	0.128554	0.115873	0.142424	0.0422407	0.0386668	0.0458145
TCD	2000	MALE	15 plus	0.655259	0.629442	0.680475	0.0706576	0.063419	0.0778038	0.274084	0.252769	0.296962	0.140827	0.132404	0.14925
TCD	2000	TOTAL	15 plus	0.735821	0.714	0.756744	0.0641741	0.0574911	0.0708368	0.200005	0.183085	0.218298	0.0872519	0.0813715	0.0931323
TGO	2000	FEMALE	15 plus	0.642415	0.613076	0.674704	0.0863903	0.0771675	0.0950085	0.271194	0.243303	0.297289	0.0916077	0.0836487	0.0995666
TGO	2000	MALE	15 plus	0.443032	0.413342	0.47715	0.087339	0.0785412	0.0960707	0.469629	0.437757	0.49817	0.237087	0.220879	0.253295
TGO	2000	TOTAL	15 plus	0.543752	0.514239	0.576946	0.0868597	0.0778472	0.0955341	0.369388	0.339527	0.396694	0.162065	0.150106	0.174024
THA	2000	FEMALE	15 plus	0.443061	0.412741	0.474114	0.146389	0.135029	0.158014	0.41055	0.385061	0.436612	0.126538	0.116368	0.136708
THA	2000	MALE	15 plus	0.250324	0.228214	0.272574	0.129566	0.11961	0.139926	0.62011	0.5971	0.643223	0.322267	0.303993	0.340541
THA	2000	TOTAL	15 plus	0.349356	0.323027	0.376129	0.13821	0.127533	0.14922	0.512434	0.48815	0.537062	0.219002	0.204999	0.233004
TJK	2000	FEMALE	15 plus	0.831983	0.808193	0.852308	0.0919402	0.0798671	0.10584	0.0760766	0.064538	0.0889714	0.0152273	0.0135026	0.016952
TJK	2000	MALE	15 plus	0.704512	0.670601	0.735817	0.120835	0.106511	0.137451	0.174653	0.152242	0.199619	0.0599196	0.0543647	0.0654745
TJK	2000	TOTAL	15 plus	0.769952	0.741237	0.79562	0.106001	0.0928327	0.121222	0.124047	0.107217	0.142816	0.0357389	0.0322323	0.0392455
TKM	2000	FEMALE	15 plus	0.788527	0.762109	0.812333	0.111232	0.0981891	0.126072	0.10024	0.0861663	0.115634	0.0233592	0.0209846	0.0257338
TKM	2000	MALE	15 plus	0.636799	0.600189	0.670505	0.139393	0.124674	0.15612	0.223808	0.197439	0.252117	0.0881296	0.0810172	0.095242
TKM	2000	TOTAL	15 plus	0.7152	0.683856	0.74379	0.124842	0.110989	0.140593	0.159958	0.139942	0.181594	0.0531029	0.0485317	0.057674
TLS	2000	FEMALE	15 plus	0.639112	0.603036	0.674414	0.114749	0.102632	0.127259	0.246139	0.219265	0.274184	0.0543171	0.0482697	0.0603645
TLS	2000	MALE	15 plus	0.439796	0.405362	0.473598	0.119753	0.108831	0.131057	0.440451	0.409731	0.471957	0.140459	0.126589	0.154328
TLS	2000	TOTAL	15 plus	0.537013	0.501778	0.571547	0.117312	0.105808	0.129205	0.345675	0.316831	0.375492	0.0974324	0.0874611	0.107404
TON	2000	FEMALE	15 plus	0.655375	0.628182	0.681602	0.163215	0.149113	0.176946	0.18141	0.165752	0.198667	0.0926354	0.0868755	0.0983952
TON	2000	MALE	15 plus	0.474794	0.446847	0.502459	0.181099	0.167339	0.194734	0.344108	0.32312	0.366452	0.235235	0.225316	0.245154
TON	2000	TOTAL	15 plus	0.565374	0.537806	0.592318	0.172128	0.158197	0.185811	0.262497	0.244183	0.28229	0.161077	0.153249	0.168905
TTO	2000	FEMALE	15 plus	0.42556	0.396428	0.453328	0.199776	0.185556	0.215562	0.374663	0.35251	0.396941	0.0894132	0.0803427	0.0984838
TTO	2000	MALE	15 plus	0.252518	0.230893	0.274161	0.17708	0.164186	0.191401	0.570401	0.54906	0.591335	0.238645	0.220578	0.256711
TTO	2000	TOTAL	15 plus	0.340634	0.315186	0.365396	0.188638	0.175068	0.203704	0.470728	0.448973	0.492347	0.159596	0.146279	0.172913
TUN	2000	FEMALE	15 plus	0.916887	0.906524	0.925932	0.0389778	0.0341182	0.0445832	0.0441353	0.0388177	0.0501363	0.0078305	0.00678882	0.00887217
TUN	2000	MALE	15 plus	0.829085	0.810625	0.845843	0.0573087	0.0502978	0.0651185	0.113606	0.101412	0.126943	0.0370862	0.0326345	0.0415379
TUN	2000	TOTAL	15 plus	0.8734	0.859027	0.886265	0.0480569	0.0421318	0.054754	0.0785432	0.0698198	0.0881775	0.0216872	0.0190276	0.0243467
TUR	2000	FEMALE	15 plus	0.904535	0.892801	0.914561	0.0441668	0.038797	0.0503055	0.0512986	0.0452094	0.0581413	0.00955463	0.00830283	0.0108064
TUR	2000	MALE	15 plus	0.803853	0.783102	0.822493	0.063869	0.056342	0.0723944	0.132278	0.11824	0.147261	0.0442156	0.0390268	0.0494043
TUR	2000	TOTAL	15 plus	0.854324	0.838094	0.868647	0.0539924	0.0475468	0.0613213	0.0916835	0.0816302	0.102585	0.0262378	0.0230907	0.0293849
TUV	2000	FEMALE	15 plus	0.642919	0.616017	0.668845	0.167926	0.154265	0.181401	0.189156	0.17382	0.20636	0.0963114	0.0904958	0.102127
TUV	2000	MALE	15 plus	0.451196	0.424455	0.477518	0.186452	0.173251	0.199702	0.362352	0.342049	0.38365	0.243409	0.233604	0.253214
TUV	2000	TOTAL	15 plus	0.551759	0.524933	0.577873	0.176734	0.163292	0.190103	0.271507	0.253809	0.290657	0.163762	0.156054	0.171469
TZA	2000	FEMALE	15 plus	0.657442	0.621789	0.68657	0.112754	0.102044	0.125359	0.229804	0.205348	0.260902	0.0761279	0.0701513	0.0821045
TZA	2000	MALE	15 plus	0.469747	0.430954	0.503541	0.118157	0.106436	0.130308	0.412096	0.379761	0.449096	0.233763	0.22037	0.247155
TZA	2000	TOTAL	15 plus	0.565762	0.528575	0.597169	0.115393	0.104189	0.127777	0.318845	0.290541	0.352826	0.14827	0.13882	0.157721
UGA	2000	FEMALE	15 plus	0.486298	0.442743	0.523046	0.130372	0.114339	0.146994	0.38333	0.348061	0.425327	0.155318	0.144815	0.165821
UGA	2000	MALE	15 plus	0.31507	0.28114	0.346108	0.114847	0.0997984	0.130725	0.570083	0.537236	0.6077	0.384683	0.366868	0.402497
UGA	2000	TOTAL	15 plus	0.404203	0.365263	0.438214	0.122929	0.107368	0.139194	0.472868	0.43876	0.512765	0.257922	0.24411	0.271734
UKR	2000	FEMALE	15 plus	0.208032	0.189412	0.228578	0.199636	0.179863	0.217606	0.592333	0.566293	0.617973	0.156142	0.137573	0.174711
UKR	2000	MALE	15 plus	0.0935827	0.0833321	0.104211	0.143218	0.12692	0.158544	0.763199	0.742989	0.783621	0.367787	0.337531	0.398042
UKR	2000	TOTAL	15 plus	0.156232	0.1414	0.17229	0.174101	0.155901	0.190875	0.669667	0.646265	0.692945	0.254342	0.230506	0.278177
URY	2000	FEMALE	15 plus	0.158245	0.131367	0.187132	0.222523	0.202865	0.241373	0.619231	0.594957	0.645063	0.199522	0.176529	0.222516
URY	2000	MALE	15 plus	0.0707507	0.0576499	0.0856121	0.158653	0.14382	0.172583	0.770596	0.753226	0.789925	0.43284	0.400951	0.464729
URY	2000	TOTAL	15 plus	0.116588	0.0962691	0.138797	0.192114	0.174753	0.208621	0.691299	0.670311	0.714034	0.313353	0.286177	0.34053
USA	2000	FEMALE	15 plus	0.215537	0.20002	0.232092	0.173401	0.16336	0.184037	0.611062	0.595022	0.626597	0.205703	0.191216	0.220191
USA	2000	MALE	15 plus	0.0971894	0.0885325	0.106385	0.128066	0.119563	0.137061	0.774744	0.763208	0.786326	0.44568	0.426404	0.464956
USA	2000	TOTAL	15 plus	0.157912	0.145735	0.170883	0.151327	0.142035	0.161164	0.690762	0.676915	0.704372	0.322746	0.305986	0.339506
UZB	2000	FEMALE	15 plus	0.809283	0.780478	0.835082	0.0998713	0.0863516	0.116508	0.090846	0.0753055	0.107298	0.0220001	0.0196593	0.0243409
UZB	2000	MALE	15 plus	0.665116	0.622641	0.703893	0.128091	0.112372	0.147235	0.206793	0.177216	0.238158	0.0853005	0.0780478	0.0925532
UZB	2000	TOTAL	15 plus	0.738265	0.702726	0.770457	0.113773	0.0991696	0.131644	0.147963	0.125508	0.171761	0.0511495	0.0465172	0.0557818
VCT	2000	FEMALE	15 plus	0.436471	0.406425	0.46544	0.190063	0.175861	0.206097	0.373467	0.350076	0.396352	0.116992	0.106429	0.127554
VCT	2000	MALE	15 plus	0.257318	0.235029	0.279953	0.170271	0.157348	0.184858	0.57241	0.550062	0.594057	0.292011	0.273375	0.310647
VCT	2000	TOTAL	15 plus	0.345183	0.319089	0.370924	0.179978	0.166428	0.195274	0.47484	0.45198	0.497093	0.204357	0.189753	0.218961
VEN	2000	FEMALE	15 plus	0.353389	0.321218	0.387616	0.26106	0.237394	0.284586	0.385551	0.35825	0.411317	0.131232	0.11968	0.142785
VEN	2000	MALE	15 plus	0.208145	0.184935	0.232751	0.225272	0.204835	0.246691	0.566582	0.539337	0.591132	0.318524	0.299254	0.337795
VEN	2000	TOTAL	15 plus	0.281461	0.253727	0.310923	0.243337	0.22127	0.265819	0.475202	0.447929	0.500366	0.221625	0.206344	0.236906
VNM	2000	FEMALE	15 plus	0.554751	0.522839	0.587007	0.130189	0.118722	0.141411	0.315061	0.290251	0.339989	0.117359	0.108674	0.126043
VNM	2000	MALE	15 plus	0.354516	0.327734	0.382744	0.124671	0.114935	0.13519	0.520813	0.495415	0.545473	0.292105	0.276705	0.307504
VNM	2000	TOTAL	15 plus	0.458768	0.429315	0.489093	0.127544	0.116907	0.138429	0.413688	0.388597	0.438488	0.198723	0.186926	0.210519
VUT	2000	FEMALE	15 plus	0.657732	0.630504	0.683902	0.15878	0.145015	0.172204	0.183488	0.167556	0.201138	0.0903466	0.0846464	0.0960467
VUT	2000	MALE	15 plus	0.481413	0.453492	0.508797	0.175688	0.162338	0.188912	0.342899	0.321807	0.365312	0.230584	0.220644	0.240524
VUT	2000	TOTAL	15 plus	0.5689	0.541323	0.595682	0.167299	0.153743	0.180622	0.263801	0.245269	0.28385	0.159439	0.151556	0.167322
WSM	2000	FEMALE	15 plus	0.593379	0.566368	0.620011	0.178417	0.164881	0.192074	0.228204	0.210617	0.247362	0.124385	0.117596	0.131174
WSM	2000	MALE	15 plus	0.40692	0.380654	0.432958	0.184249	0.170823	0.197584	0.408831	0.386265	0.432347	0.298356	0.288078	0.308633
WSM	2000	TOTAL	15 plus	0.496492	0.469868	0.522816	0.181447	0.167968	0.194937	0.32206	0.301886	0.343483	0.212147	0.203533	0.22076
YEM	2000	FEMALE	15 plus	0.986759	0.983282	0.989983	0.00751995	0.0056382	0.00954463	0.00572127	0.00427738	0.00740782	0.00078324	0.000656443	0.000910038
YEM	2000	MALE	15 plus	0.972939	0.965896	0.979166	0.011528	0.0086973	0.0145296	0.0155335	0.0118123	0.019985	0.00462238	0.00406154	0.00518321
YEM	2000	TOTAL	15 plus	0.979888	0.974638	0.984606	0.00951265	0.00715911	0.012023	0.0105997	0.00802354	0.0136609	0.0025792	0.00224753	0.00291087
ZAF	2000	FEMALE	15 plus	0.665612	0.635491	0.693235	0.116173	0.103533	0.12953	0.218214	0.198477	0.239598	0.0707397	0.0642364	0.0772431
ZAF	2000	MALE	15 plus	0.474155	0.443238	0.50331	0.121653	0.109453	0.13417	0.404192	0.379544	0.430065	0.218089	0.203165	0.233014
ZAF	2000	TOTAL	15 plus	0.577909	0.547423	0.606233	0.118684	0.106245	0.131655	0.303407	0.281421	0.326847	0.134506	0.124373	0.144639
ZMB	2000	FEMALE	15 plus	0.614205	0.585642	0.642205	0.120295	0.10833	0.134359	0.2655	0.242186	0.28913	0.134921	0.126956	0.142885
ZMB	2000	MALE	15 plus	0.438785	0.410305	0.467508	0.117837	0.106023	0.13135	0.443378	0.414712	0.470816	0.324321	0.312261	0.336381
ZMB	2000	TOTAL	15 plus	0.53212	0.503596	0.560458	0.119144	0.10725	0.132951	0.348735	0.322917	0.374147	0.21753	0.207726	0.227335
ZWE	2000	FEMALE	15 plus	0.786715	0.760786	0.810873	0.0837683	0.0732547	0.0957809	0.129517	0.113577	0.146041	0.0450048	0.0408301	0.0491796
ZWE	2000	MALE	15 plus	0.636426	0.606011	0.667127	0.0999811	0.0886025	0.111981	0.263592	0.239304	0.287713	0.148756	0.1388	0.158713
ZWE	2000	TOTAL	15 plus	0.717355	0.689356	0.744533	0.0912507	0.0803379	0.103257	0.191394	0.171602	0.211425	0.0915688	0.084765	0.0983727
AFG	2001	FEMALE	15 plus	0.976877	0.973358	0.98012	0.0121802	0.0102888	0.0142351	0.0109428	0.00813333	0.0142503	0.000426234	0.000242976	0.000609491
AFG	2001	MALE	15 plus	0.953236	0.946097	0.95946	0.0168205	0.0139658	0.0198842	0.0299435	0.0226581	0.0387092	0.00250079	0.00169866	0.00330293
AFG	2001	TOTAL	15 plus	0.965206	0.959899	0.969921	0.0144711	0.0121041	0.017024	0.0203233	0.0153041	0.0263254	0.00138557	0.000912967	0.00185817
AGO	2001	FEMALE	15 plus	0.445669	0.417393	0.472794	0.126274	0.103829	0.150079	0.428057	0.404165	0.454466	0.327154	0.309135	0.345174
AGO	2001	MALE	15 plus	0.274903	0.253424	0.296126	0.108333	0.0891615	0.128453	0.616764	0.592302	0.641569	0.565647	0.550519	0.580774
AGO	2001	TOTAL	15 plus	0.363123	0.338133	0.387395	0.117602	0.0967391	0.139625	0.519275	0.495107	0.544909	0.438377	0.421529	0.455224
ALB	2001	FEMALE	15 plus	0.434808	0.414294	0.452678	0.187878	0.177478	0.199947	0.377314	0.33189	0.431401	0.0463631	0.0392817	0.0534444
ALB	2001	MALE	15 plus	0.255643	0.235072	0.275022	0.116452	0.110807	0.123065	0.627906	0.570729	0.689647	0.15115	0.131239	0.171061
ALB	2001	TOTAL	15 plus	0.346982	0.32644	0.365592	0.152865	0.144796	0.16226	0.500153	0.448968	0.557992	0.0956954	0.0825577	0.108833
AND	2001	FEMALE	15 plus	0.11986	0.109424	0.131699	0.0737083	0.0678334	0.0793086	0.806432	0.792641	0.819572	0.33512	0.316057	0.354183
AND	2001	MALE	15 plus	0.06621	0.0594271	0.0729328	0.048521	0.0439122	0.0532889	0.885269	0.876301	0.89418	0.588189	0.566011	0.610367
AND	2001	TOTAL	15 plus	0.0920616	0.0835188	0.10125	0.0606577	0.0554388	0.0658267	0.847281	0.835988	0.85823	0.464604	0.443947	0.485262
ARE	2001	FEMALE	15 plus	0.907079	0.823525	0.855471	0.0422293	0.0320043	0.0530578	0.0506921	0.0410871	0.0604642	0.0100136	0.0084956	0.0115316
ARE	2001	MALE	15 plus	0.767761	0.661862	0.859035	0.0911198	0.0666975	0.115374	0.141119	0.120629	0.160566	0.0475449	0.0414263	0.0536636
ARE	2001	TOTAL	15 plus	0.805477	0.705627	0.85807	0.0778841	0.0573054	0.0985035	0.116639	0.0990958	0.133467	0.0368668	0.0320413	0.0416923
ARG	2001	FEMALE	15 plus	0.162053	0.134683	0.191508	0.219893	0.200226	0.238578	0.618054	0.593429	0.644035	0.156865	0.137193	0.176538
ARG	2001	MALE	15 plus	0.0767122	0.0626209	0.0927035	0.158255	0.143441	0.172177	0.765033	0.74688	0.784797	0.368487	0.336745	0.400229
ARG	2001	TOTAL	15 plus	0.120584	0.0996662	0.143497	0.189942	0.172633	0.206312	0.689474	0.667994	0.712434	0.261517	0.235987	0.287047
ARM	2001	FEMALE	15 plus	0.407159	0.370714	0.444866	0.225641	0.206922	0.244809	0.3672	0.339725	0.393776	0.135094	0.124284	0.145904
ARM	2001	MALE	15 plus	0.23244	0.207351	0.2598	0.203076	0.188128	0.219252	0.564484	0.538759	0.589151	0.317553	0.29988	0.335226
ARM	2001	TOTAL	15 plus	0.327271	0.296019	0.360247	0.215324	0.198329	0.233124	0.457405	0.43073	0.483109	0.219943	0.206027	0.23386
ATG	2001	FEMALE	15 plus	0.373202	0.345928	0.399845	0.207361	0.193147	0.223058	0.419436	0.397086	0.441475	0.146497	0.134499	0.158495
ATG	2001	MALE	15 plus	0.206707	0.188431	0.226162	0.177803	0.165199	0.191763	0.61549	0.594781	0.634875	0.344246	0.325545	0.362947
ATG	2001	TOTAL	15 plus	0.296616	0.27348	0.319952	0.193765	0.180291	0.208662	0.50962	0.488025	0.530438	0.234705	0.219699	0.24971
AUS	2001	FEMALE	15 plus	0.159069	0.143192	0.177233	0.107976	0.0995294	0.116394	0.732955	0.716802	0.74827	0.272926	0.246487	0.299365
AUS	2001	MALE	15 plus	0.0663515	0.0586011	0.0750879	0.0743857	0.0683085	0.0804191	0.859263	0.849881	0.868475	0.528953	0.497875	0.560032
AUS	2001	TOTAL	15 plus	0.113462	0.101583	0.126989	0.0914532	0.0841722	0.0986983	0.795084	0.782262	0.807397	0.398035	0.369419	0.426652
AUT	2001	FEMALE	15 plus	0.181979	0.168398	0.195081	0.0964849	0.0902439	0.103051	0.721536	0.707267	0.736103	0.241593	0.225884	0.257301
AUT	2001	MALE	15 plus	0.0716218	0.0652714	0.0776018	0.064755	0.0599838	0.0695687	0.863623	0.855842	0.871858	0.484226	0.461321	0.507131
AUT	2001	TOTAL	15 plus	0.12917	0.119049	0.138864	0.0813012	0.0757636	0.0870286	0.789529	0.778365	0.801066	0.358352	0.339248	0.377456
AZE	2001	FEMALE	15 plus	0.815936	0.790685	0.838072	0.100529	0.0878579	0.115164	0.0835357	0.0711588	0.097213	0.0178138	0.0159202	0.0197074
AZE	2001	MALE	15 plus	0.672125	0.635723	0.705105	0.133172	0.118005	0.150648	0.194703	0.170531	0.221326	0.0694214	0.0634343	0.0754086
AZE	2001	TOTAL	15 plus	0.748419	0.717933	0.775646	0.115854	0.102011	0.131823	0.135727	0.117812	0.155482	0.0405544	0.0368344	0.0442744
BDI	2001	FEMALE	15 plus	0.560188	0.527756	0.591886	0.127554	0.114688	0.142498	0.312258	0.28534	0.341703	0.144645	0.135419	0.153871
BDI	2001	MALE	15 plus	0.385378	0.354399	0.415095	0.120297	0.107516	0.13466	0.494325	0.464229	0.524838	0.350918	0.33671	0.365126
BDI	2001	TOTAL	15 plus	0.475496	0.443768	0.506234	0.124038	0.111213	0.138701	0.400466	0.372008	0.430429	0.239738	0.228202	0.251275
BEL	2001	FEMALE	15 plus	0.200523	0.186448	0.214418	0.0990129	0.0929206	0.105509	0.700464	0.685937	0.714991	0.221386	0.206543	0.236229
BEL	2001	MALE	15 plus	0.0798367	0.072976	0.0864344	0.068919	0.0640496	0.0737661	0.851244	0.842974	0.859979	0.464235	0.443478	0.484992
BEL	2001	TOTAL	15 plus	0.142072	0.131491	0.152432	0.0844377	0.0789377	0.0901353	0.773491	0.761994	0.785212	0.339745	0.322081	0.357408
BEN	2001	FEMALE	15 plus	0.674783	0.650766	0.701515	0.083642	0.0751	0.0917948	0.241575	0.218958	0.2619	0.0833853	0.076516	0.0902546
BEN	2001	MALE	15 plus	0.47784	0.451024	0.507503	0.0873295	0.078814	0.0954667	0.434831	0.407472	0.459991	0.228359	0.214513	0.242205
BEN	2001	TOTAL	15 plus	0.579025	0.553647	0.607182	0.0854349	0.0769058	0.0935801	0.33554	0.310617	0.358216	0.151465	0.141306	0.161624
BFA	2001	FEMALE	15 plus	0.731344	0.706719	0.754741	0.071204	0.0636102	0.0789615	0.197452	0.179232	0.217271	0.0746544	0.0687983	0.0805104
BFA	2001	MALE	15 plus	0.549967	0.519957	0.578873	0.0780115	0.0702275	0.086309	0.372021	0.346224	0.399086	0.229519	0.216849	0.24219
BFA	2001	TOTAL	15 plus	0.644116	0.616901	0.670162	0.0744778	0.0667926	0.0824951	0.281406	0.259542	0.30471	0.142545	0.133596	0.151494
BGD	2001	FEMALE	15 plus	0.950483	0.939738	0.958906	0.0213988	0.0175909	0.0261318	0.0281183	0.0228136	0.0348242	0.00208708	0.00147268	0.00270148
BGD	2001	MALE	15 plus	0.892908	0.870223	0.91047	0.0327182	0.0269776	0.0396627	0.0743735	0.0610433	0.090994	0.0099684	0.00779573	0.0121411
BGD	2001	TOTAL	15 plus	0.92112	0.904286	0.934203	0.0271717	0.0223781	0.0330325	0.0517083	0.0423107	0.0634707	0.00575167	0.0043864	0.00711694
BGR	2001	FEMALE	15 plus	0.30611	0.281229	0.330552	0.143573	0.133295	0.154536	0.550317	0.529212	0.572937	0.129358	0.116819	0.141897
BGR	2001	MALE	15 plus	0.139443	0.125249	0.153654	0.1137	0.105231	0.122942	0.746857	0.731566	0.762433	0.328104	0.304607	0.351602
BGR	2001	TOTAL	15 plus	0.226563	0.206784	0.246123	0.129316	0.119901	0.139457	0.644121	0.625791	0.663379	0.223308	0.205618	0.240998
BHR	2001	FEMALE	15 plus	0.802731	0.771909	0.831983	0.0913405	0.0760248	0.107752	0.105928	0.0900865	0.123906	0.0172262	0.0149055	0.0195468
BHR	2001	MALE	15 plus	0.634481	0.591352	0.676794	0.116816	0.0998005	0.134728	0.248702	0.217388	0.281496	0.0672657	0.0591883	0.0753432
BHR	2001	TOTAL	15 plus	0.698996	0.660586	0.7363	0.107048	0.0906839	0.124384	0.193957	0.168575	0.221069	0.0478387	0.0419953	0.0536821
BHS	2001	FEMALE	15 plus	0.341439	0.313856	0.36946	0.223727	0.206818	0.241433	0.434833	0.411848	0.456999	0.152472	0.139081	0.165863
BHS	2001	MALE	15 plus	0.189283	0.170745	0.208541	0.185728	0.171626	0.201237	0.624989	0.603649	0.644433	0.350522	0.33025	0.370793
BHS	2001	TOTAL	15 plus	0.26809	0.244867	0.291887	0.205409	0.189853	0.222056	0.526501	0.504309	0.547354	0.244839	0.228233	0.261446
BIH	2001	FEMALE	15 plus	0.592659	0.552927	0.628259	0.117734	0.104766	0.131665	0.289607	0.261606	0.321636	0.049609	0.0431185	0.0560995
BIH	2001	MALE	15 plus	0.362888	0.326462	0.399105	0.121017	0.108626	0.133941	0.516096	0.482814	0.549916	0.154155	0.137661	0.17065
BIH	2001	TOTAL	15 plus	0.481925	0.443786	0.517822	0.119316	0.106626	0.132762	0.398759	0.368213	0.431651	0.0983164	0.0871495	0.109483
BLR	2001	FEMALE	15 plus	0.191917	0.174278	0.211096	0.198063	0.178594	0.215877	0.610021	0.585057	0.635537	0.184914	0.164174	0.205654
BLR	2001	MALE	15 plus	0.0859993	0.0765454	0.0956117	0.140487	0.124405	0.155496	0.773513	0.754103	0.793336	0.411283	0.380467	0.442099
BLR	2001	TOTAL	15 plus	0.143545	0.129645	0.158355	0.171768	0.153846	0.188302	0.684686	0.662259	0.707602	0.290236	0.26498	0.315493
BLZ	2001	FEMALE	15 plus	0.42849	0.39838	0.458144	0.184368	0.170561	0.20017	0.387142	0.36286	0.410623	0.142749	0.131026	0.154472
BLZ	2001	MALE	15 plus	0.261669	0.238859	0.284569	0.163954	0.151188	0.178275	0.574377	0.551491	0.596143	0.336605	0.318097	0.355112
BLZ	2001	TOTAL	15 plus	0.344698	0.318254	0.370959	0.174114	0.16083	0.189173	0.481188	0.457607	0.503808	0.238472	0.223347	0.253598
BOL	2001	FEMALE	15 plus	0.189155	0.172617	0.206363	0.282112	0.265795	0.298455	0.528733	0.508219	0.548354	0.192686	0.166714	0.218657
BOL	2001	MALE	15 plus	0.102674	0.0930599	0.112994	0.217078	0.202629	0.232533	0.680248	0.662587	0.697895	0.407537	0.372393	0.442681
BOL	2001	TOTAL	15 plus	0.145707	0.132648	0.159454	0.249439	0.23406	0.265336	0.604854	0.585774	0.623483	0.302983	0.272469	0.333497
BRA	2001	FEMALE	15 plus	0.283974	0.254843	0.312534	0.265775	0.228712	0.300378	0.450251	0.412774	0.491351	0.106331	0.0925231	0.120139
BRA	2001	MALE	15 plus	0.157935	0.138133	0.176772	0.217045	0.182816	0.248172	0.62502	0.589152	0.664267	0.272366	0.246447	0.298284
BRA	2001	TOTAL	15 plus	0.222259	0.197696	0.246058	0.241914	0.206239	0.274815	0.535827	0.499138	0.57602	0.187205	0.167541	0.206869
BRB	2001	FEMALE	15 plus	0.359684	0.332247	0.386073	0.209584	0.195511	0.225389	0.430731	0.408302	0.45303	0.170437	0.157266	0.183609
BRB	2001	MALE	15 plus	0.187183	0.169587	0.205406	0.178385	0.166011	0.192182	0.634432	0.614389	0.653274	0.385316	0.366361	0.404271
BRB	2001	TOTAL	15 plus	0.278207	0.255418	0.300739	0.194848	0.181577	0.209704	0.526945	0.505643	0.547611	0.270014	0.25417	0.285858
BRN	2001	FEMALE	15 plus	0.562828	0.504106	0.618349	0.173522	0.148867	0.199785	0.26365	0.225197	0.306822	0.0324801	0.0261353	0.0388249
BRN	2001	MALE	15 plus	0.373557	0.322366	0.425677	0.172351	0.150412	0.195864	0.454092	0.40783	0.502901	0.0808834	0.0674033	0.0943635
BRN	2001	TOTAL	15 plus	0.462608	0.407873	0.516328	0.172902	0.149685	0.197709	0.36449	0.321902	0.410647	0.056902	0.0469097	0.0668942
BTN	2001	FEMALE	15 plus	0.665688	0.634594	0.694698	0.0836641	0.0743367	0.0936471	0.250648	0.226006	0.276971	0.108905	0.0998197	0.11799
BTN	2001	MALE	15 plus	0.461367	0.428916	0.494114	0.0889075	0.0792955	0.0991844	0.449725	0.419081	0.480562	0.284175	0.267432	0.300918
BTN	2001	TOTAL	15 plus	0.55709	0.525275	0.588087	0.086451	0.0769723	0.0965902	0.356459	0.328626	0.385181	0.200805	0.187663	0.213946
BWA	2001	FEMALE	15 plus	0.69982	0.671803	0.726517	0.107432	0.0953465	0.120235	0.192748	0.173748	0.212093	0.0740086	0.0678718	0.0801454
BWA	2001	MALE	15 plus	0.520108	0.489859	0.549732	0.116908	0.104783	0.129311	0.362983	0.338675	0.388011	0.220823	0.207913	0.233734
BWA	2001	TOTAL	15 plus	0.614618	0.585543	0.642702	0.111925	0.0998205	0.124538	0.273457	0.251941	0.295496	0.139909	0.130679	0.14914
CAF	2001	FEMALE	15 plus	0.57719	0.54968	0.603434	0.11239	0.0930636	0.133723	0.31042	0.290703	0.332323	0.187197	0.170111	0.204284
CAF	2001	MALE	15 plus	0.388338	0.36416	0.412358	0.108747	0.0900778	0.128379	0.502915	0.479732	0.528021	0.397749	0.375124	0.420375
CAF	2001	TOTAL	15 plus	0.48249	0.456651	0.507619	0.110563	0.0915664	0.131044	0.406946	0.385491	0.430455	0.290472	0.270332	0.310612
CAN	2001	FEMALE	15 plus	0.229739	0.212086	0.248308	0.168161	0.157644	0.179534	0.6021	0.58466	0.618837	0.173457	0.160223	0.186692
CAN	2001	MALE	15 plus	0.102736	0.09304	0.112789	0.125413	0.1166	0.134901	0.771851	0.75992	0.784005	0.399142	0.379342	0.418943
CAN	2001	TOTAL	15 plus	0.167322	0.15358	0.181706	0.147152	0.137472	0.157599	0.685526	0.670793	0.70001	0.284894	0.268468	0.301319
CHE	2001	FEMALE	15 plus	0.165996	0.154214	0.177777	0.100184	0.0940866	0.106683	0.73382	0.720917	0.747153	0.247876	0.232275	0.263477
CHE	2001	MALE	15 plus	0.0649053	0.0593668	0.0701494	0.0676147	0.0628165	0.0723137	0.86748	0.860324	0.874965	0.490612	0.468193	0.51303
CHE	2001	TOTAL	15 plus	0.117117	0.108353	0.125737	0.0844359	0.0789669	0.0900646	0.798447	0.788323	0.808952	0.365156	0.346308	0.384005
CHL	2001	FEMALE	15 plus	0.160979	0.133731	0.190288	0.214126	0.194902	0.232357	0.624895	0.600265	0.650906	0.184581	0.162694	0.206468
CHL	2001	MALE	15 plus	0.0765067	0.0625008	0.0924813	0.154128	0.139746	0.167667	0.769365	0.751675	0.788628	0.412186	0.380428	0.443943
CHL	2001	TOTAL	15 plus	0.119445	0.0987078	0.142197	0.184626	0.167782	0.20055	0.695929	0.674712	0.718623	0.297724	0.271042	0.324406
CHN	2001	FEMALE	15 plus	0.552676	0.493929	0.609243	0.021178	0.0117236	0.0304951	0.426146	0.377672	0.47766	0.0633929	0.00988343	0.116902
CHN	2001	MALE	15 plus	0.315487	0.268934	0.365412	0.0194076	0.0114543	0.0268778	0.665105	0.622214	0.707161	0.186804	0.0531256	0.320482
CHN	2001	TOTAL	15 plus	0.432773	0.38019	0.485982	0.0202831	0.0115875	0.0286665	0.546944	0.501292	0.593676	0.126589	0.0322431	0.220934
CIV	2001	FEMALE	15 plus	0.70497	0.683286	0.726994	0.0778925	0.0699609	0.0856326	0.217138	0.199615	0.23497	0.0750138	0.0689374	0.0810902
CIV	2001	MALE	15 plus	0.5136	0.488139	0.539752	0.0847342	0.0766328	0.0925653	0.401666	0.378755	0.424844	0.219618	0.207019	0.232217
CIV	2001	TOTAL	15 plus	0.608372	0.584783	0.63248	0.0813459	0.0733287	0.089132	0.310282	0.290039	0.330812	0.146078	0.136695	0.155461
CMR	2001	FEMALE	15 plus	0.493854	0.465257	0.522448	0.0996519	0.0899457	0.109032	0.406494	0.381257	0.432772	0.16533	0.153286	0.177374
CMR	2001	MALE	15 plus	0.309958	0.286641	0.334228	0.0882406	0.0797361	0.0968113	0.601802	0.578527	0.625091	0.395865	0.377061	0.41467
CMR	2001	TOTAL	15 plus	0.403397	0.377397	0.429864	0.0940388	0.0849237	0.103021	0.502565	0.478293	0.527373	0.276403	0.261127	0.291679
COD	2001	FEMALE	15 plus	0.402087	0.37125	0.430985	0.126338	0.103319	0.150715	0.471575	0.44402	0.502139	0.353383	0.332433	0.374334
COD	2001	MALE	15 plus	0.238402	0.216269	0.260279	0.105065	0.0859022	0.12486	0.656534	0.630527	0.683999	0.596912	0.580393	0.613431
COD	2001	TOTAL	15 plus	0.322075	0.295492	0.347541	0.115939	0.0948055	0.138077	0.561986	0.535187	0.591035	0.468432	0.449408	0.487457
COG	2001	FEMALE	15 plus	0.511769	0.484553	0.538402	0.121877	0.100625	0.144757	0.366354	0.345266	0.389264	0.254535	0.236497	0.272573
COG	2001	MALE	15 plus	0.326704	0.304684	0.34907	0.109894	0.0909484	0.130103	0.563402	0.540125	0.586793	0.483977	0.464694	0.503259
COG	2001	TOTAL	15 plus	0.421127	0.396456	0.44567	0.116008	0.0958858	0.13758	0.462865	0.440705	0.486011	0.362877	0.344091	0.381663
COK	2001	FEMALE	15 plus	0.604294	0.576868	0.630846	0.18375	0.169544	0.197899	0.211956	0.195662	0.229949	0.109738	0.103285	0.116191
COK	2001	MALE	15 plus	0.406936	0.381099	0.433078	0.200779	0.186932	0.21483	0.392285	0.371358	0.413439	0.269123	0.258787	0.279459
COK	2001	TOTAL	15 plus	0.504764	0.478139	0.531109	0.192338	0.178313	0.206437	0.302898	0.284267	0.322485	0.188057	0.179612	0.196502
COL	2001	FEMALE	15 plus	0.426692	0.393239	0.462902	0.246522	0.222969	0.269782	0.326786	0.302268	0.350721	0.101266	0.0919005	0.110631
COL	2001	MALE	15 plus	0.261556	0.235572	0.289339	0.224976	0.204904	0.245413	0.513467	0.486999	0.537652	0.259191	0.241891	0.276492
COL	2001	TOTAL	15 plus	0.345743	0.315952	0.377822	0.23596	0.214114	0.257836	0.418296	0.392822	0.442354	0.176961	0.163796	0.190125
COM	2001	FEMALE	15 plus	0.98839	0.985351	0.990912	0.00691121	0.0053946	0.00871873	0.00469887	0.00352508	0.00616491	0.000931337	0.000789255	0.00107342
COM	2001	MALE	15 plus	0.975835	0.969528	0.980997	0.0111901	0.00876357	0.0141498	0.012975	0.00977828	0.0170136	0.00518011	0.00464806	0.00571216
COM	2001	TOTAL	15 plus	0.9823	0.977676	0.986102	0.00898671	0.00702876	0.0113531	0.00871331	0.00655827	0.0114272	0.00287538	0.0025507	0.00320006
CPV	2001	FEMALE	15 plus	0.490508	0.455281	0.530738	0.101765	0.0910112	0.112001	0.407727	0.370392	0.439265	0.214051	0.200327	0.227775
CPV	2001	MALE	15 plus	0.313111	0.284085	0.347442	0.0890435	0.0799512	0.0986725	0.597846	0.563935	0.62664	0.451761	0.434158	0.469365
CPV	2001	TOTAL	15 plus	0.406483	0.374194	0.44392	0.0957394	0.0857726	0.105688	0.497777	0.462064	0.528016	0.319043	0.303687	0.3344
CRI	2001	FEMALE	15 plus	0.436261	0.402866	0.47261	0.248611	0.22481	0.271902	0.315128	0.291257	0.338516	0.101297	0.0920476	0.110546
CRI	2001	MALE	15 plus	0.265397	0.239256	0.293441	0.23218	0.211617	0.252874	0.502423	0.476071	0.526737	0.257273	0.240385	0.274162
CRI	2001	TOTAL	15 plus	0.350923	0.321151	0.383124	0.240404	0.218221	0.262398	0.408673	0.383563	0.432523	0.177811	0.164809	0.190814
CUB	2001	FEMALE	15 plus	0.395899	0.367652	0.423029	0.201108	0.187299	0.216821	0.402994	0.380636	0.425214	0.151331	0.139172	0.16349
CUB	2001	MALE	15 plus	0.210767	0.191571	0.230719	0.178016	0.165481	0.192069	0.611217	0.590304	0.630754	0.352208	0.333564	0.370851
CUB	2001	TOTAL	15 plus	0.303727	0.279987	0.327284	0.189611	0.176436	0.204498	0.506661	0.485023	0.527546	0.248929	0.233592	0.264265
CYP	2001	FEMALE	15 plus	0.28332	0.262136	0.304624	0.095574	0.088775	0.10264	0.621106	0.600652	0.641317	0.139033	0.127082	0.150984
CYP	2001	MALE	15 plus	0.134601	0.121961	0.147122	0.0718764	0.0660554	0.077615	0.793523	0.780225	0.807407	0.348782	0.327988	0.369576
CYP	2001	TOTAL	15 plus	0.208685	0.191789	0.225582	0.0836814	0.0773732	0.0900811	0.707633	0.69077	0.724669	0.241783	0.225526	0.25804
CZE	2001	FEMALE	15 plus	0.190311	0.17409	0.206627	0.140758	0.131535	0.150578	0.66893	0.650633	0.687685	0.286291	0.269097	0.303485
CZE	2001	MALE	15 plus	0.0797598	0.0718079	0.0874047	0.0976101	0.0901893	0.10542	0.82263	0.811576	0.834595	0.540818	0.520341	0.561295
CZE	2001	TOTAL	15 plus	0.137007	0.124773	0.149142	0.119954	0.1116	0.128804	0.74304	0.728234	0.75852	0.408924	0.390241	0.427608
DEU	2001	FEMALE	15 plus	0.183047	0.168446	0.197494	0.0962993	0.0896549	0.103467	0.720654	0.704647	0.736822	0.240378	0.224472	0.256283
DEU	2001	MALE	15 plus	0.0701793	0.0635819	0.0763696	0.0647274	0.0596222	0.0699503	0.865093	0.85685	0.873909	0.479757	0.455077	0.504438
DEU	2001	TOTAL	15 plus	0.128689	0.117942	0.139159	0.0810939	0.0751908	0.0873248	0.790217	0.777949	0.802845	0.35649	0.336377	0.376603
DJI	2001	FEMALE	15 plus	0.930684	0.915584	0.942797	0.0350534	0.0285797	0.0427779	0.0342625	0.0274519	0.0429271	0.0074182	0.00655189	0.0082845
DJI	2001	MALE	15 plus	0.860143	0.830885	0.884007	0.051174	0.0423561	0.0619167	0.0886825	0.0719385	0.110024	0.0344548	0.0313567	0.0375529
DJI	2001	TOTAL	15 plus	0.895968	0.8739	0.913864	0.0429871	0.0353596	0.0521969	0.0610449	0.0493457	0.0759481	0.0194617	0.0175728	0.0213507
DMA	2001	FEMALE	15 plus	0.368193	0.33907	0.396147	0.200168	0.186188	0.216444	0.431639	0.407536	0.455253	0.178461	0.164734	0.192187
DMA	2001	MALE	15 plus	0.196953	0.177821	0.216382	0.170811	0.158329	0.184866	0.632236	0.611047	0.652258	0.399765	0.380353	0.419177
DMA	2001	TOTAL	15 plus	0.282602	0.258473	0.306295	0.185495	0.172263	0.20066	0.531903	0.509257	0.553722	0.287655	0.271135	0.304176
DNK	2001	FEMALE	15 plus	0.185585	0.172494	0.198584	0.0966903	0.0907786	0.103107	0.717725	0.703812	0.731664	0.239869	0.224326	0.255413
DNK	2001	MALE	15 plus	0.0727539	0.0665727	0.0787389	0.0662963	0.0616436	0.0709995	0.86095	0.85316	0.868968	0.486643	0.465494	0.507793
DNK	2001	TOTAL	15 plus	0.130269	0.120565	0.139829	0.0817894	0.076495	0.0873663	0.787942	0.777031	0.798978	0.360972	0.342735	0.37921
DOM	2001	FEMALE	15 plus	0.363226	0.334562	0.391227	0.192006	0.178523	0.207548	0.444768	0.420305	0.46856	0.174691	0.16117	0.188212
DOM	2001	MALE	15 plus	0.207651	0.187948	0.227686	0.161333	0.149244	0.175057	0.631016	0.609504	0.651439	0.39352	0.374193	0.412848
DOM	2001	TOTAL	15 plus	0.284441	0.260315	0.308408	0.176473	0.163696	0.191094	0.539086	0.516117	0.561172	0.28288	0.266465	0.299295
DZA	2001	FEMALE	15 plus	0.925278	0.91611	0.933565	0.0363374	0.0318511	0.0414994	0.0383841	0.0337394	0.0436527	0.0049819	0.00427403	0.00568977
DZA	2001	MALE	15 plus	0.848392	0.832124	0.862766	0.0530157	0.04673	0.059994	0.0985924	0.0884302	0.110251	0.0237484	0.0208088	0.026688
DZA	2001	TOTAL	15 plus	0.886183	0.873404	0.897565	0.0448181	0.0394168	0.0509036	0.068999	0.0615487	0.0775168	0.0141374	0.0123373	0.0159375
ECU	2001	FEMALE	15 plus	0.164142	0.150773	0.178356	0.279821	0.265364	0.294336	0.556036	0.538897	0.57254	0.216984	0.189449	0.244518
ECU	2001	MALE	15 plus	0.0878686	0.080003	0.0962106	0.210713	0.197835	0.224295	0.701418	0.686366	0.716311	0.443208	0.40893	0.477487
ECU	2001	TOTAL	15 plus	0.126312	0.115672	0.137613	0.245545	0.231871	0.259597	0.628143	0.612039	0.643848	0.330874	0.300117	0.36163
EGY	2001	FEMALE	15 plus	0.925212	0.915369	0.933987	0.0366069	0.0318482	0.0420663	0.0381806	0.0333564	0.0435951	0.00451149	0.00381268	0.00521031
EGY	2001	MALE	15 plus	0.846833	0.829589	0.862095	0.0535951	0.046935	0.0609187	0.0995715	0.0890488	0.111682	0.0212899	0.018476	0.0241038
EGY	2001	TOTAL	15 plus	0.885893	0.872336	0.897921	0.0451292	0.0394167	0.0515238	0.0689782	0.0612953	0.0777517	0.0126186	0.0108946	0.0143425
ERI	2001	FEMALE	15 plus	0.836279	0.817639	0.851983	0.0727482	0.0652839	0.0811578	0.090973	0.0796687	0.104748	0.0221315	0.0199501	0.0243129
ERI	2001	MALE	15 plus	0.701766	0.673722	0.726549	0.0939553	0.0843258	0.10403	0.204278	0.182856	0.228809	0.0809337	0.0747034	0.0871639
ERI	2001	TOTAL	15 plus	0.772044	0.748913	0.792083	0.0828754	0.0743772	0.09208	0.145081	0.128945	0.163992	0.0483247	0.0443033	0.0523462
ESP	2001	FEMALE	15 plus	0.188322	0.173302	0.203308	0.0919691	0.085708	0.0988911	0.719709	0.703673	0.735276	0.27547	0.258101	0.292838
ESP	2001	MALE	15 plus	0.075353	0.0682893	0.0823062	0.063213	0.0582818	0.0682723	0.861434	0.852821	0.870358	0.528844	0.506497	0.551192
ESP	2001	TOTAL	15 plus	0.133442	0.122287	0.144526	0.0779995	0.0723845	0.0840166	0.788558	0.776129	0.800899	0.39869	0.378975	0.418404
EST	2001	FEMALE	15 plus	0.158501	0.139239	0.178458	0.181592	0.166375	0.197623	0.659907	0.636649	0.68322	0.172583	0.151998	0.193167
EST	2001	MALE	15 plus	0.0667265	0.0576644	0.0765258	0.122716	0.111512	0.135259	0.810557	0.794289	0.826632	0.390909	0.359242	0.422576
EST	2001	TOTAL	15 plus	0.116707	0.10209	0.132039	0.15478	0.141391	0.169223	0.728512	0.708437	0.748529	0.276109	0.250464	0.301755
ETH	2001	FEMALE	15 plus	0.819865	0.800588	0.836307	0.0770271	0.0693863	0.0855191	0.103108	0.090908	0.117591	0.0267799	0.0242962	0.0292637
ETH	2001	MALE	15 plus	0.676665	0.648792	0.701615	0.0971683	0.0876657	0.1071	0.226167	0.204088	0.25116	0.0954683	0.0887378	0.102199
ETH	2001	TOTAL	15 plus	0.748944	0.72541	0.769601	0.0870021	0.0784393	0.0962071	0.164054	0.146961	0.183742	0.0588139	0.0543071	0.0633207
FIN	2001	FEMALE	15 plus	0.196767	0.182897	0.211258	0.0975931	0.0914177	0.104252	0.70564	0.690243	0.720107	0.304893	0.286647	0.323139
FIN	2001	MALE	15 plus	0.0789799	0.0722055	0.0859919	0.0668036	0.0620202	0.0718084	0.854217	0.845528	0.862749	0.569756	0.550055	0.589457
FIN	2001	TOTAL	15 plus	0.13982	0.12938	0.150696	0.0827072	0.0772048	0.0885665	0.777473	0.765319	0.789071	0.434433	0.415606	0.45326
FJI	2001	FEMALE	15 plus	0.657851	0.631133	0.68264	0.163651	0.149906	0.17725	0.178498	0.163668	0.195347	0.0628761	0.057695	0.0680572
FJI	2001	MALE	15 plus	0.475738	0.447769	0.502774	0.180583	0.166831	0.194019	0.343679	0.323171	0.366133	0.180316	0.169574	0.191058
FJI	2001	TOTAL	15 plus	0.565836	0.538487	0.591761	0.172206	0.158458	0.185722	0.261957	0.244258	0.281638	0.120013	0.112076	0.127951
FRA	2001	FEMALE	15 plus	0.18402	0.168959	0.198992	0.0948165	0.0881134	0.102086	0.721164	0.704667	0.737703	0.242504	0.226417	0.258591
FRA	2001	MALE	15 plus	0.0740788	0.0669113	0.0807349	0.0651774	0.0598895	0.0706213	0.860744	0.851963	0.87018	0.481764	0.456512	0.507016
FRA	2001	TOTAL	15 plus	0.131385	0.120103	0.142375	0.0806266	0.074601	0.0870222	0.787989	0.775186	0.801128	0.356884	0.336459	0.377308
FSM	2001	FEMALE	15 plus	0.607872	0.581144	0.634391	0.172773	0.159454	0.186278	0.219355	0.202234	0.238121	0.118974	0.112426	0.125522
FSM	2001	MALE	15 plus	0.431273	0.404607	0.456818	0.179699	0.166539	0.192787	0.389027	0.367197	0.411748	0.288831	0.278753	0.298908
FSM	2001	TOTAL	15 plus	0.519998	0.4933	0.546032	0.17622	0.16298	0.189517	0.303783	0.284318	0.324517	0.200773	0.19246	0.209086
GAB	2001	FEMALE	15 plus	0.372564	0.3414	0.40247	0.141069	0.115746	0.167363	0.486368	0.45753	0.519103	0.330037	0.304083	0.355992
GAB	2001	MALE	15 plus	0.214748	0.193085	0.236404	0.117072	0.0958219	0.138596	0.66818	0.640875	0.695782	0.579153	0.556976	0.60133
GAB	2001	TOTAL	15 plus	0.294242	0.267794	0.320054	0.129159	0.105858	0.153086	0.576598	0.548521	0.606786	0.449348	0.424939	0.473758
GBR	2001	FEMALE	15 plus	0.187116	0.17329	0.200645	0.0956109	0.089453	0.102164	0.717274	0.702681	0.731978	0.242487	0.226644	0.258331
GBR	2001	MALE	15 plus	0.0753761	0.0686909	0.0818079	0.0663297	0.061445	0.0712658	0.858294	0.850091	0.866881	0.486991	0.464475	0.509507
GBR	2001	TOTAL	15 plus	0.133279	0.122893	0.143389	0.0815031	0.0759586	0.087277	0.785218	0.773704	0.796975	0.360085	0.341082	0.379089
GEO	2001	FEMALE	15 plus	0.345111	0.311626	0.379374	0.235737	0.219449	0.252782	0.419152	0.392397	0.445683	0.141834	0.130386	0.153281
GEO	2001	MALE	15 plus	0.180675	0.158937	0.202987	0.201065	0.18722	0.215358	0.618261	0.594648	0.641802	0.343948	0.325059	0.362838
GEO	2001	TOTAL	15 plus	0.270837	0.242658	0.299702	0.220076	0.204891	0.235878	0.509087	0.483751	0.534267	0.234362	0.219573	0.249152
GHA	2001	FEMALE	15 plus	0.570628	0.544445	0.599805	0.0943349	0.0852102	0.103036	0.335037	0.309594	0.358449	0.129175	0.119538	0.138813
GHA	2001	MALE	15 plus	0.380586	0.355401	0.408039	0.0894213	0.0811345	0.0978281	0.529993	0.503566	0.554469	0.324713	0.308078	0.341348
GHA	2001	TOTAL	15 plus	0.477574	0.45188	0.505907	0.0919289	0.0832146	0.100486	0.430497	0.404572	0.45443	0.221978	0.209009	0.234946
GIN	2001	FEMALE	15 plus	0.890668	0.874451	0.904888	0.0393114	0.0339139	0.045074	0.0700202	0.0599918	0.0815349	0.017781	0.0159252	0.0196368
GIN	2001	MALE	15 plus	0.778857	0.750269	0.804446	0.0540258	0.0469152	0.0612588	0.167117	0.146634	0.190549	0.0671289	0.0618122	0.0724457
GIN	2001	TOTAL	15 plus	0.837248	0.81512	0.856899	0.0463416	0.0401256	0.0528067	0.116411	0.101387	0.133619	0.0391431	0.0357321	0.0425541
GMB	2001	FEMALE	15 plus	0.758103	0.735273	0.777759	0.0499667	0.0392589	0.062616	0.19193	0.156354	0.23337	0.0577894	0.052084	0.0634948
GMB	2001	MALE	15 plus	0.534903	0.504454	0.56237	0.0894588	0.0794708	0.100766	0.375638	0.314123	0.441212	0.185259	0.170454	0.200065
GMB	2001	TOTAL	15 plus	0.649893	0.62337	0.673336	0.0691129	0.058754	0.0811115	0.280994	0.232842	0.334134	0.115643	0.105724	0.125563
GNB	2001	FEMALE	15 plus	0.734554	0.713872	0.755035	0.0730426	0.0656269	0.0804032	0.192404	0.176258	0.208981	0.0688723	0.0632941	0.0744506
GNB	2001	MALE	15 plus	0.558981	0.533344	0.585169	0.0815389	0.0735436	0.0893691	0.359481	0.336871	0.382469	0.207702	0.195921	0.219484
GNB	2001	TOTAL	15 plus	0.651218	0.628184	0.674408	0.0770754	0.0693846	0.0846589	0.271707	0.252493	0.291327	0.12945	0.121052	0.137847
GNQ	2001	FEMALE	15 plus	0.379917	0.350739	0.408168	0.139822	0.11482	0.165869	0.480261	0.452918	0.51026	0.32872	0.304415	0.353025
GNQ	2001	MALE	15 plus	0.218767	0.19853	0.239559	0.114476	0.0938565	0.135514	0.666757	0.64082	0.692563	0.574235	0.553522	0.594948
GNQ	2001	TOTAL	15 plus	0.297985	0.273352	0.322443	0.126935	0.104162	0.150436	0.57508	0.548452	0.602947	0.448901	0.426176	0.471625
GRC	2001	FEMALE	15 plus	0.240014	0.222456	0.257665	0.0960608	0.0895687	0.103346	0.663925	0.646674	0.680473	0.197094	0.182537	0.21165
GRC	2001	MALE	15 plus	0.101328	0.0920552	0.11055	0.0706232	0.0652368	0.0760867	0.828049	0.817502	0.838752	0.440583	0.419999	0.461168
GRC	2001	TOTAL	15 plus	0.171294	0.157842	0.184769	0.0834563	0.0775121	0.0898388	0.745249	0.73132	0.758901	0.317532	0.300045	0.335018
GRD	2001	FEMALE	15 plus	0.378972	0.349815	0.407128	0.198712	0.184645	0.214824	0.422316	0.398524	0.44572	0.167989	0.154878	0.181099
GRD	2001	MALE	15 plus	0.211617	0.191629	0.231655	0.170888	0.158306	0.185023	0.617494	0.596058	0.637724	0.383279	0.364093	0.402464
GRD	2001	TOTAL	15 plus	0.2952	0.270633	0.319292	0.184784	0.171461	0.199907	0.520016	0.497402	0.54183	0.274213	0.258119	0.290306
GTM	2001	FEMALE	15 plus	0.50729	0.472251	0.544803	0.226191	0.202954	0.249421	0.266519	0.24258	0.289836	0.0805507	0.0726822	0.0884191
GTM	2001	MALE	15 plus	0.343144	0.312364	0.3757	0.220578	0.198686	0.242113	0.436277	0.408764	0.463143	0.210521	0.195105	0.225937
GTM	2001	TOTAL	15 plus	0.426959	0.394005	0.462046	0.223444	0.200865	0.245844	0.349596	0.323909	0.37465	0.142316	0.130845	0.153787
GUY	2001	FEMALE	15 plus	0.45309	0.421674	0.482268	0.184949	0.171206	0.200598	0.361961	0.339596	0.38497	0.0839136	0.0751512	0.0926759
GUY	2001	MALE	15 plus	0.273998	0.250592	0.297446	0.16646	0.153817	0.18052	0.559542	0.537168	0.581108	0.228977	0.210935	0.247018
GUY	2001	TOTAL	15 plus	0.364452	0.337001	0.390794	0.175798	0.1626	0.190661	0.459749	0.43738	0.482045	0.152836	0.139636	0.166036
HND	2001	FEMALE	15 plus	0.498788	0.463948	0.536076	0.223957	0.201052	0.247289	0.277255	0.252949	0.300611	0.0857964	0.0775354	0.0940574
HND	2001	MALE	15 plus	0.334633	0.304227	0.366646	0.214087	0.193318	0.234994	0.45128	0.423917	0.477583	0.223546	0.207611	0.239481
HND	2001	TOTAL	15 plus	0.416428	0.383813	0.45107	0.219005	0.197172	0.241121	0.364567	0.338727	0.389401	0.15354	0.141498	0.165582
HRV	2001	FEMALE	15 plus	0.237186	0.218792	0.255351	0.144229	0.135019	0.153724	0.618585	0.601423	0.635914	0.21271	0.19738	0.228041
HRV	2001	MALE	15 plus	0.10166	0.0921231	0.110974	0.104826	0.0977368	0.112343	0.793514	0.782467	0.805179	0.456443	0.435784	0.477102
HRV	2001	TOTAL	15 plus	0.17301	0.15881	0.186984	0.12557	0.117364	0.134129	0.70142	0.687154	0.716067	0.330231	0.312434	0.348027
HTI	2001	FEMALE	15 plus	0.456305	0.424884	0.486902	0.178997	0.16506	0.195	0.364698	0.339822	0.388569	0.135477	0.123971	0.146982
HTI	2001	MALE	15 plus	0.284438	0.259981	0.309113	0.160434	0.147664	0.175088	0.555129	0.53122	0.57793	0.323152	0.304491	0.341813
HTI	2001	TOTAL	15 plus	0.371594	0.343606	0.399273	0.169847	0.156486	0.185186	0.458558	0.434159	0.481902	0.225146	0.210211	0.24008
HUN	2001	FEMALE	15 plus	0.212294	0.195227	0.229335	0.141568	0.13264	0.151021	0.646138	0.628674	0.663735	0.268725	0.251718	0.285731
HUN	2001	MALE	15 plus	0.0896954	0.0810585	0.0982324	0.0996743	0.0927465	0.107111	0.81063	0.800181	0.82198	0.52391	0.503689	0.544131
HUN	2001	TOTAL	15 plus	0.154871	0.141752	0.167928	0.121945	0.113955	0.130454	0.723184	0.709005	0.737854	0.389464	0.371066	0.407861
IDN	2001	FEMALE	15 plus	0.905473	0.887101	0.920428	0.0449443	0.0375394	0.0537063	0.0495826	0.0407825	0.060761	0.00571939	0.00478233	0.00665646
IDN	2001	MALE	15 plus	0.807605	0.774552	0.834946	0.0651696	0.0552989	0.076489	0.127225	0.106962	0.152336	0.024774	0.0216406	0.0279073
IDN	2001	TOTAL	15 plus	0.856697	0.831008	0.877825	0.0550242	0.0463905	0.0650608	0.0882785	0.0737654	0.1064	0.0143966	0.0124326	0.0163606
IND	2001	FEMALE	15 plus	0.772614	0.749113	0.793069	0.0683518	0.0606323	0.0770925	0.159034	0.143349	0.176608	0.0425802	0.037995	0.0471654
IND	2001	MALE	15 plus	0.585877	0.556362	0.614001	0.0820882	0.0733978	0.0914578	0.332035	0.306707	0.358105	0.137011	0.125242	0.148781
IND	2001	TOTAL	15 plus	0.676477	0.64988	0.70088	0.0754236	0.0672043	0.0844881	0.248099	0.22745	0.270047	0.0893106	0.0811302	0.0974911
IRL	2001	FEMALE	15 plus	0.146718	0.132852	0.160928	0.0880515	0.0808541	0.0956725	0.765231	0.748349	0.782177	0.332736	0.314204	0.351268
IRL	2001	MALE	15 plus	0.0629994	0.0563282	0.0693976	0.0594758	0.0540946	0.0651987	0.877525	0.868257	0.887365	0.578002	0.551099	0.604905
IRL	2001	TOTAL	15 plus	0.105485	0.0951625	0.115848	0.0739774	0.0676745	0.0806635	0.820538	0.807406	0.833984	0.452516	0.429916	0.475117
IRN	2001	FEMALE	15 plus	0.984749	0.980778	0.988472	0.0087812	0.00658238	0.0110877	0.00646933	0.00483618	0.00837494	0.000618058	0.000485008	0.000751107
IRN	2001	MALE	15 plus	0.967715	0.959318	0.975124	0.0140434	0.0106448	0.0176315	0.0182412	0.0139148	0.0233684	0.00374137	0.00323231	0.00425044
IRN	2001	TOTAL	15 plus	0.976119	0.969905	0.98171	0.0114472	0.00864056	0.014403	0.0124335	0.00943579	0.0159713	0.00213808	0.00181891	0.00245725
IRQ	2001	FEMALE	15 plus	0.922239	0.912857	0.930751	0.0379001	0.0332973	0.0431515	0.0398612	0.0351118	0.0452168	0.00520209	0.00447929	0.00592488
IRQ	2001	MALE	15 plus	0.845587	0.82946	0.860019	0.0535511	0.0472569	0.0605659	0.100862	0.0906512	0.112603	0.0246272	0.0216186	0.0276358
IRQ	2001	TOTAL	15 plus	0.884903	0.872236	0.896299	0.0455234	0.0400968	0.0516337	0.0695735	0.0621641	0.0780393	0.0141388	0.0123624	0.0159153
ISL	2001	FEMALE	15 plus	0.217798	0.20304	0.233827	0.0988858	0.0924037	0.105759	0.683316	0.666643	0.69837	0.266538	0.249103	0.283974
ISL	2001	MALE	15 plus	0.0958391	0.0878077	0.104654	0.0713324	0.0661354	0.07673	0.832828	0.822161	0.84281	0.536747	0.515895	0.557599
ISL	2001	TOTAL	15 plus	0.157157	0.145743	0.169599	0.0851855	0.0793424	0.0913251	0.757658	0.743971	0.770189	0.400809	0.381735	0.419884
ISR	2001	FEMALE	15 plus	0.414329	0.383106	0.444871	0.0979838	0.0894119	0.1069	0.487687	0.458684	0.516236	0.0804574	0.0720747	0.08884
ISR	2001	MALE	15 plus	0.22028	0.199337	0.241933	0.0830044	0.0752509	0.0908832	0.696716	0.674258	0.718598	0.225492	0.206642	0.244342
ISR	2001	TOTAL	15 plus	0.319969	0.293746	0.346189	0.0906998	0.0825259	0.0991118	0.589331	0.56351	0.614638	0.149102	0.135769	0.162436
ITA	2001	FEMALE	15 plus	0.206497	0.192098	0.220745	0.100155	0.0939582	0.106861	0.693348	0.678513	0.707841	0.231194	0.216045	0.246344
ITA	2001	MALE	15 plus	0.0807732	0.073921	0.0876169	0.0700435	0.0650148	0.0750497	0.849183	0.840699	0.857764	0.481501	0.461692	0.501309
ITA	2001	TOTAL	15 plus	0.146291	0.135506	0.156993	0.0857351	0.0800979	0.0916273	0.767974	0.75618	0.779636	0.352384	0.335052	0.369716
JAM	2001	FEMALE	15 plus	0.458738	0.427851	0.488925	0.185619	0.171192	0.202047	0.355642	0.331005	0.379148	0.126178	0.115328	0.137028
JAM	2001	MALE	15 plus	0.281211	0.256928	0.305911	0.169196	0.155733	0.184561	0.549592	0.525522	0.57279	0.303456	0.285269	0.321643
JAM	2001	TOTAL	15 plus	0.37191	0.344252	0.399412	0.177587	0.163631	0.193494	0.450504	0.426144	0.473858	0.210204	0.195851	0.224557
JOR	2001	FEMALE	15 plus	0.923958	0.914352	0.932502	0.0363093	0.0317516	0.0415872	0.0397329	0.0349094	0.0452269	0.00567947	0.00490937	0.00644956
JOR	2001	MALE	15 plus	0.844014	0.827292	0.858889	0.0527577	0.0463969	0.0598441	0.103228	0.0925432	0.115463	0.0271933	0.0239211	0.0304655
JOR	2001	TOTAL	15 plus	0.882156	0.868828	0.89401	0.0449101	0.0394096	0.0511337	0.0729344	0.0650459	0.0819531	0.0166366	0.0145895	0.0186838
JPN	2001	FEMALE	15 plus	0.206159	0.189506	0.223897	0.178869	0.169239	0.189931	0.614972	0.595971	0.63222	0.316868	0.300686	0.33305
JPN	2001	MALE	15 plus	0.0846176	0.0766778	0.0932631	0.130667	0.122434	0.13995	0.784715	0.771597	0.79701	0.576565	0.561354	0.591776
JPN	2001	TOTAL	15 plus	0.147092	0.134674	0.160412	0.155444	0.146493	0.165641	0.697464	0.681322	0.712304	0.44583	0.430229	0.461431
KAZ	2001	FEMALE	15 plus	0.636114	0.599261	0.671011	0.175762	0.158099	0.194273	0.188124	0.164905	0.212908	0.0479039	0.0430765	0.0527313
KAZ	2001	MALE	15 plus	0.440864	0.40193	0.479302	0.191892	0.174165	0.209384	0.367244	0.334302	0.401651	0.155461	0.143364	0.167557
KAZ	2001	TOTAL	15 plus	0.545187	0.507364	0.581733	0.183274	0.165581	0.20131	0.271539	0.243792	0.300805	0.095229	0.0871725	0.103285
KEN	2001	FEMALE	15 plus	0.69185	0.668508	0.713224	0.107449	0.0973382	0.118773	0.200701	0.182779	0.21912	0.0677934	0.062535	0.0730519
KEN	2001	MALE	15 plus	0.514595	0.489031	0.53997	0.114085	0.103366	0.1256	0.371319	0.346826	0.395586	0.193693	0.182774	0.204611
KEN	2001	TOTAL	15 plus	0.604696	0.580261	0.628037	0.110712	0.100302	0.12213	0.284592	0.263439	0.305886	0.126646	0.118704	0.134588
KGZ	2001	FEMALE	15 plus	0.71443	0.684005	0.744111	0.139723	0.124883	0.155824	0.145847	0.126625	0.16587	0.0372433	0.0334959	0.0409907
KGZ	2001	MALE	15 plus	0.537747	0.500737	0.574222	0.162416	0.146904	0.178877	0.299837	0.270019	0.331887	0.129637	0.119555	0.139718
KGZ	2001	TOTAL	15 plus	0.62995	0.596375	0.662879	0.150574	0.135412	0.166847	0.219477	0.195189	0.245251	0.0795306	0.0728659	0.0861952
KHM	2001	FEMALE	15 plus	0.605934	0.572048	0.638963	0.120401	0.10876	0.132135	0.273665	0.248141	0.299907	0.0801559	0.0731667	0.0871451
KHM	2001	MALE	15 plus	0.413046	0.382264	0.443274	0.118103	0.108149	0.128669	0.46885	0.441395	0.496192	0.21135	0.196987	0.225712
KHM	2001	TOTAL	15 plus	0.513017	0.480626	0.544697	0.119294	0.108466	0.130466	0.367689	0.341235	0.39446	0.14034	0.129976	0.150703
KIR	2001	FEMALE	15 plus	0.652158	0.625224	0.678126	0.160918	0.147399	0.174259	0.186924	0.17136	0.20441	0.0941076	0.0883738	0.0998413
KIR	2001	MALE	15 plus	0.473717	0.446706	0.500197	0.173991	0.161146	0.186843	0.352292	0.331595	0.37403	0.239322	0.229564	0.24908
KIR	2001	TOTAL	15 plus	0.567076	0.540106	0.593288	0.167151	0.153954	0.180259	0.265773	0.247761	0.285286	0.160604	0.152974	0.168234
KNA	2001	FEMALE	15 plus	0.352951	0.325913	0.379584	0.209278	0.194852	0.224988	0.437771	0.415045	0.460218	0.167837	0.154625	0.181048
KNA	2001	MALE	15 plus	0.191913	0.174255	0.210506	0.175357	0.162766	0.189121	0.63273	0.612346	0.651769	0.380183	0.36106	0.399306
KNA	2001	TOTAL	15 plus	0.273343	0.250942	0.296002	0.19251	0.17899	0.207258	0.534147	0.512579	0.554909	0.270783	0.254711	0.286855
KOR	2001	FEMALE	15 plus	0.162893	0.146448	0.179131	0.147091	0.13762	0.157765	0.690016	0.671163	0.708642	0.367264	0.349174	0.385354
KOR	2001	MALE	15 plus	0.0732558	0.0653488	0.0813986	0.100087	0.0923634	0.108846	0.826657	0.814303	0.8387	0.622365	0.606161	0.63857
KOR	2001	TOTAL	15 plus	0.118432	0.106222	0.130654	0.123776	0.115172	0.133501	0.757792	0.742162	0.773152	0.492057	0.475031	0.509083
KWT	2001	FEMALE	15 plus	0.986584	0.984174	0.989037	0.00722028	0.00581161	0.00867023	0.00619573	0.00481561	0.00756947	0.000752656	0.000623892	0.000881419
KWT	2001	MALE	15 plus	0.970023	0.964756	0.975241	0.0116034	0.00937656	0.013954	0.0183736	0.0145239	0.0223803	0.00444472	0.00390917	0.00498026
KWT	2001	TOTAL	15 plus	0.976397	0.97223	0.980551	0.00991634	0.0080044	0.0119203	0.0136863	0.0107872	0.0166796	0.00299458	0.00261697	0.00337218
LAO	2001	FEMALE	15 plus	0.464697	0.43306	0.497799	0.13582	0.124418	0.147218	0.399483	0.372195	0.426329	0.178904	0.166835	0.190973
LAO	2001	MALE	15 plus	0.285978	0.261679	0.310758	0.119989	0.110201	0.130404	0.594033	0.569359	0.618545	0.403687	0.3865	0.420874
LAO	2001	TOTAL	15 plus	0.375882	0.347892	0.404849	0.127953	0.117353	0.138862	0.496165	0.470176	0.521851	0.288491	0.273945	0.303038
LBN	2001	FEMALE	15 plus	0.842885	0.809247	0.871929	0.0692951	0.0556205	0.0846363	0.0878195	0.0706795	0.107927	0.0162845	0.0139766	0.0185925
LBN	2001	MALE	15 plus	0.70185	0.652841	0.746439	0.0921047	0.0763411	0.109518	0.206045	0.173435	0.243342	0.0664789	0.0584578	0.0745001
LBN	2001	TOTAL	15 plus	0.774065	0.732927	0.810694	0.0804254	0.0657314	0.0967777	0.145509	0.120821	0.174005	0.0397017	0.0347228	0.0446806
LBR	2001	FEMALE	15 plus	0.572329	0.545088	0.602515	0.09423	0.0850022	0.102901	0.333441	0.306569	0.357221	0.128766	0.119087	0.138446
LBR	2001	MALE	15 plus	0.374468	0.348822	0.403217	0.0900275	0.0816759	0.0985213	0.535504	0.507648	0.560649	0.321714	0.304924	0.338504
LBR	2001	TOTAL	15 plus	0.476278	0.449811	0.505767	0.0921899	0.0833875	0.100775	0.431532	0.404182	0.455974	0.219325	0.206274	0.232377
LBY	2001	FEMALE	15 plus	0.984242	0.98055	0.987789	0.0090005	0.00687466	0.0111403	0.00675721	0.00519143	0.00853662	0.000511084	0.000378055	0.000644113
LBY	2001	MALE	15 plus	0.966333	0.958448	0.973443	0.0144617	0.0111846	0.0179029	0.0192057	0.0149919	0.0240551	0.00312665	0.00260904	0.00364426
LBY	2001	TOTAL	15 plus	0.974797	0.968893	0.980223	0.0118806	0.00914768	0.0147068	0.0133223	0.0103601	0.0167209	0.00185757	0.00152339	0.00219174
LCA	2001	FEMALE	15 plus	0.318919	0.290997	0.346309	0.198029	0.184028	0.214045	0.483052	0.457602	0.507927	0.203347	0.188256	0.218438
LCA	2001	MALE	15 plus	0.174567	0.156481	0.192855	0.161917	0.149445	0.17593	0.663517	0.642731	0.683797	0.437876	0.41778	0.457972
LCA	2001	TOTAL	15 plus	0.24826	0.225152	0.271194	0.180352	0.1671	0.195388	0.571388	0.548222	0.594014	0.314631	0.297142	0.33212
LKA	2001	FEMALE	15 plus	0.627251	0.593749	0.659151	0.122721	0.110851	0.134878	0.250028	0.226411	0.274595	0.0599263	0.054411	0.0654417
LKA	2001	MALE	15 plus	0.415042	0.38292	0.445939	0.129955	0.119	0.141267	0.455003	0.428105	0.483215	0.16932	0.157016	0.181623
LKA	2001	TOTAL	15 plus	0.522765	0.489942	0.554171	0.126283	0.114864	0.138023	0.350952	0.325719	0.377314	0.11214	0.103366	0.120914
LSO	2001	FEMALE	15 plus	0.771326	0.745669	0.795589	0.0886495	0.0779747	0.1007	0.140025	0.123702	0.15675	0.0544856	0.0497109	0.0592603
LSO	2001	MALE	15 plus	0.603847	0.573442	0.634554	0.106051	0.0944252	0.118317	0.290102	0.26596	0.314247	0.17264	0.162027	0.183253
LSO	2001	TOTAL	15 plus	0.690738	0.662796	0.718102	0.0970229	0.0858904	0.109177	0.212239	0.192154	0.232535	0.109542	0.102017	0.117067
LTU	2001	FEMALE	15 plus	0.149379	0.131148	0.168183	0.175766	0.161701	0.190979	0.674855	0.652776	0.697075	0.192971	0.170762	0.21518
LTU	2001	MALE	15 plus	0.0633992	0.0548156	0.0726074	0.119669	0.108929	0.131389	0.816932	0.801581	0.832228	0.419171	0.38674	0.451602
LTU	2001	TOTAL	15 plus	0.110312	0.0964639	0.124755	0.150276	0.137722	0.163903	0.739412	0.720391	0.758486	0.298364	0.271565	0.325163
LUX	2001	FEMALE	15 plus	0.120277	0.109299	0.131469	0.103548	0.0958841	0.111199	0.776174	0.763069	0.789115	0.312123	0.2935	0.330746
LUX	2001	MALE	15 plus	0.0458495	0.0410407	0.0506351	0.0668509	0.061478	0.0722404	0.8873	0.880047	0.89471	0.554909	0.529392	0.580426
LUX	2001	TOTAL	15 plus	0.0839247	0.07596	0.0919875	0.0856242	0.0790792	0.0921705	0.830451	0.820204	0.84069	0.4339	0.41187	0.455931
LVA	2001	FEMALE	15 plus	0.176162	0.154657	0.198841	0.184797	0.168696	0.202072	0.639041	0.613985	0.663783	0.172554	0.15186	0.193247
LVA	2001	MALE	15 plus	0.075485	0.0651354	0.0868241	0.127309	0.115281	0.140747	0.797206	0.779302	0.81485	0.39456	0.363031	0.426089
LVA	2001	TOTAL	15 plus	0.131204	0.114681	0.148819	0.159125	0.144843	0.174687	0.709671	0.687808	0.731243	0.276379	0.25082	0.301939
MAR	2001	FEMALE	15 plus	0.928706	0.919512	0.936848	0.0342172	0.0299062	0.0393209	0.0370766	0.0324802	0.0423066	0.0053753	0.00462473	0.00612587
MAR	2001	MALE	15 plus	0.852965	0.836589	0.867416	0.0508687	0.0446232	0.0578162	0.0961663	0.0859483	0.107691	0.0260492	0.0228413	0.0292572
MAR	2001	TOTAL	15 plus	0.891246	0.8785	0.902508	0.0424526	0.0371849	0.0484683	0.066301	0.0589243	0.0746444	0.0151375	0.0132226	0.0170523
MDA	2001	FEMALE	15 plus	0.204252	0.185587	0.224738	0.191348	0.172106	0.208956	0.6044	0.578189	0.629985	0.175364	0.155216	0.195512
MDA	2001	MALE	15 plus	0.0985275	0.0877486	0.109681	0.140132	0.123975	0.155362	0.761341	0.740789	0.781908	0.398469	0.367851	0.429088
MDA	2001	TOTAL	15 plus	0.154999	0.140009	0.171138	0.167489	0.149684	0.183989	0.677512	0.653937	0.700759	0.279471	0.254571	0.304371
[truncated: 10,419 more rows]

## Sheet: Sheet S4
Sheet S4. Alcohol consumption statisitics by region, sex and year
[truncated: 1,640 more rows]

## Sheet: Sheet S5
Sheet S5. Alcohol-attribtuable harm estimates by country, sex and year
[truncated: 174,722 more rows]

[truncated: 1 more sheets: Sheet S6]
